# Supplementary material for: 2-[2,6-Bis(propan-2-yl)phen­yl]-1,3-di­cyclo­hexyl­guanidine
Source: Acta Crystallogr Sect E Struct Rep Online. 2014 Jun 18;70(Pt 7):o785. doi: 10.1107/S1600536814011611 (PMC4120537; doi:10.1107/S1600536814011611)
Supplement: Supplementary file 1 [file e-70-0o785-sup1.cif]

##############################################################################
#                                                                            #
# This CIF contains the data in a paper accepted for publication in          #
# Acta Crystallographica Section E. It conforms to the requirements of       #
# Notes for Authors for Acta Crystallographica Section E, and has been       #
# peer reviewed under the auspices of the IUCr Commission on Journals.       #
#                                                                            #
# Full details of the Crystallographic Information File format               #
# are given in the paper "The Crystallographic Information File (CIF):       #
# a New Standard Archive File for Crystallography" by S. R. Hall, F. H.      #
# Allen and I. D. Brown [Acta Cryst. (1991), A47, 655-685].                  #
#                                                                            #
# The current version of the core CIF dictionary is obtainable from          #
# ftp://ftp.iucr.org/pub/cif_core.dic.                                       #
#                                                                            #
# Software is freely available for graphical display of the structure(s)     #
# in this CIF. For information consult the CIF software page                 #
# http://www.iucr.org/resources/cif/software.                                #
#                                                                            #
# This file may be used for bona fide research purposes within the           #
# scientific community so long as proper attribution is given to the journal # 
# article from which it was obtained.                                        #
#                                                                            #
##############################################################################
data_I
_audit_creation_method     SHELXL-97
_journal_date_recd_electronic     2014-04-15
_journal_date_accepted     2014-05-20
_journal_name_full     'Acta Crystallographica, Section E'
_journal_year     2014
_journal_volume     70
_journal_issue      7
_journal_page_first     o785
_journal_page_last     o785
_journal_paper_category     QO
_journal_paper_doi     10.1107/S1600536814011611
_journal_coeditor_code     KP2469
_publ_contact_author_name     'Zde\<nka Pad\<elkov\'a'
_publ_contact_author_address
;
Department of General and Inorganic Chemistry,
Faculty of Chemical Technology
University of Pardubice
Studentsk\'a 573
53210 Pardubice
Czech Republic
;
_publ_contact_author_email     zdenka.padelkova@upce.cz
_publ_contact_author_fax         .42E-305
_publ_contact_author_phone         .42E-305
_publ_section_title
;
2-[2,6-Bis(propan-2-yl)phenyl]-1,3-dicyclohexylguanidine
;
loop_
    _publ_author_name
    _publ_author_footnote
    _publ_author_address
    'Tom\'a\<s Chlupat\'y' .
;
Department of General and Inorganic Chemistry,
Faculty of Chemical Technology
University of Pardubice
Studentsk\'a 573
53210 Pardubice
Czech Republic
;
    'Zde\<nka Pad\<elkov\'a' .
;
Department of General and Inorganic Chemistry,
Faculty of Chemical Technology
University of Pardubice
Studentsk\'a 573
53210 Pardubice
Czech Republic
;
_database_code_depnum_ccdc_archive     'CCDC 1004128'
_chemical_name_systematic
;
2-[2,6-Bis(propan-2-yl)phenyl]-1,3-dicyclohexylguanidine
;
_chemical_name_common     ?
_chemical_formula_moiety     'C25 H41 N3'
_chemical_formula_sum     'C25 H41 N3'
_chemical_formula_iupac     'C25 H41 N3'
_chemical_formula_weight     383.61
_chemical_melting_point     ?
_symmetry_cell_setting     monoclinic
_symmetry_space_group_name_H-M     'C 2/c'
_symmetry_space_group_name_Hall     '-C 2yc'
loop_
    _symmetry_equiv_pos_as_xyz
    'x, y, z'
    '-x, y, -z+1/2'
    'x+1/2, y+1/2, z'
    '-x+1/2, y+1/2, -z+1/2'
    '-x, -y, -z'
    'x, -y, z-1/2'
    '-x+1/2, -y+1/2, -z'
    'x+1/2, -y+1/2, z-1/2'
_cell_length_a     30.9001(3)
_cell_length_b     9.9442(5)
_cell_length_c     18.5260(3)
_cell_angle_alpha     90
_cell_angle_beta     124.962(3)
_cell_angle_gamma     90
_cell_volume     4665.3(3)
_cell_formula_units_Z     8
_cell_measurement_reflns_used     40662
_cell_measurement_theta_min     1
_cell_measurement_theta_max     27.5
_cell_measurement_temperature     150.0(10)
_exptl_crystal_description     'needle'
_exptl_crystal_colour     'colourless'
_exptl_crystal_size_max     0.45
_exptl_crystal_size_mid     0.18
_exptl_crystal_size_min     0.18
_exptl_crystal_density_diffrn     1.092
_exptl_crystal_density_meas     ?
_exptl_crystal_density_method     'not measured'
_exptl_crystal_F_000     1696
loop_
    _exptl_crystal_face_index_h
    _exptl_crystal_face_index_k
    _exptl_crystal_face_index_l
    _exptl_crystal_face_perp_dist
    1 0 -1 0.074
    -1 0 1 0.088
    -1 0 0 0.233
    1 0 0 0.160
    -1 1 0 0.087
    1 -1 0 0.090
    -1 -1 0 0.095
_exptl_absorpt_coefficient_mu     0.064
_exptl_absorpt_correction_type     gaussian
_exptl_absorpt_process_details
;
(Coppens, 1970)
;
_exptl_absorpt_correction_T_min     0.982
_exptl_absorpt_correction_T_max     0.991
_diffrn_ambient_temperature     150.0(10)
_diffrn_radiation_type     MoK\a
_diffrn_radiation_wavelength     0.71073
_diffrn_radiation_source     'fine-focus sealed tube'
_diffrn_radiation_monochromator     graphite
_diffrn_measurement_device_type     'Bruker--Nonius KappaCCD area-detector'
_diffrn_measurement_method     '\f and \w scans to fill the Ewald sphere'
_diffrn_detector_area_resol_mean     9.091
_diffrn_reflns_number     40512
_diffrn_reflns_av_R_equivalents     0.0979
_diffrn_reflns_av_sigmaI/netI     0.0596
_diffrn_reflns_theta_min     2.20
_diffrn_reflns_theta_max     27.50
_diffrn_reflns_theta_full     27.50
_diffrn_measured_fraction_theta_max     0.997
_diffrn_measured_fraction_theta_full     0.997
_diffrn_reflns_limit_h_min     -40
_diffrn_reflns_limit_h_max     37
_diffrn_reflns_limit_k_min     -12
_diffrn_reflns_limit_k_max     12
_diffrn_reflns_limit_l_min     -24
_diffrn_reflns_limit_l_max     24
_diffrn_standards_number     0
_diffrn_standards_interval_count     ?
_diffrn_standards_interval_time     ?
_diffrn_standards_decay_%     ?
_refine_special_details
;
 Refinement of F^2^ against ALL reflections.  The weighted R-factor wR and
 goodness of fit S are based on F^2^, conventional R-factors R are based
 on F, with F set to zero for negative F^2^. The threshold expression of
 F^2^ > 2sigma(F^2^) is used only for calculating R-factors(gt) etc. and is
 not relevant to the choice of reflections for refinement.  R-factors based
 on F^2^ are statistically about twice as large as those based on F, and R-
 factors based on ALL data will be even larger.
;
_reflns_number_total     5336
_reflns_number_gt     3272
_reflns_threshold_expression     I>2sigma(I)
_refine_ls_structure_factor_coef     Fsqd
_refine_ls_matrix_type     full
_refine_ls_R_factor_all     0.1207
_refine_ls_R_factor_gt     0.0599
_refine_ls_wR_factor_gt     0.1103
_refine_ls_wR_factor_ref     0.1365
_refine_ls_goodness_of_fit_ref     1.063
_refine_ls_restrained_S_all     1.063
_refine_ls_number_reflns     5336
_refine_ls_number_parameters     253
_refine_ls_number_restraints     0
_refine_ls_hydrogen_treatment     constr
_refine_ls_weighting_scheme     calc
_refine_ls_weighting_details
         'calc w=1/[\s^2^(Fo^2^)+(0.0373P)^2^+6.0132P] where P=(Fo^2^+2Fc^2^)/3'
_atom_sites_solution_hydrogens     geom
_atom_sites_solution_primary     direct
_atom_sites_solution_secondary     difmap
_refine_ls_shift/su_max     0.000
_refine_ls_shift/su_mean     0.000
_refine_diff_density_max     0.409
_refine_diff_density_min     -0.369
_refine_ls_extinction_method     none
_refine_ls_extinction_coef     ?
loop_
    _atom_type_symbol
    _atom_type_description
    _atom_type_scat_dispersion_real
    _atom_type_scat_dispersion_imag
    _atom_type_scat_source
    'C' 'C' 0.0033 0.0016
                         'International Tables Vol C Tables 4.2.6.8 and 6.1.1.4'
    'H' 'H' 0.0000 0.0000
                         'International Tables Vol C Tables 4.2.6.8 and 6.1.1.4'
    'N' 'N' 0.0061 0.0033
                         'International Tables Vol C Tables 4.2.6.8 and 6.1.1.4'
_computing_data_collection
                    'COLLECT (Hooft, 1998) and DENZO (Otwinowski & Minor, 1997)'
_computing_cell_refinement
                    'COLLECT (Hooft, 1998) and DENZO (Otwinowski & Minor, 1997)'
_computing_data_reduction
                    'COLLECT (Hooft, 1998) and DENZO (Otwinowski & Minor, 1997)'
_computing_structure_solution     'SIR92 (Altomare <i>et al.</i>, 1994)'
_computing_structure_refinement     'SHELXL97 (Sheldrick, 2008)'
_computing_molecular_graphics     'PLATON (Spek, 2009)'
_computing_publication_material     'SHELXL97 (Sheldrick, 2008)'
loop_
    _atom_site_type_symbol
    _atom_site_label
    _atom_site_fract_x
    _atom_site_fract_y
    _atom_site_fract_z
    _atom_site_U_iso_or_equiv
    _atom_site_adp_type
    _atom_site_calc_flag
    _atom_site_refinement_flags
    _atom_site_occupancy
    _atom_site_symmetry_multiplicity
    _atom_site_disorder_assembly
    _atom_site_disorder_group
    N N1 0.85963(6) -0.00660(16) 0.09390(11) 0.0249(4) Uani d . 1 1 . .
    N N2 0.91824(6) 0.12199(17) 0.22129(11) 0.0272(4) Uani d . 1 1 . .
    H H2 0.9424 0.1231 0.2117 0.033 Uiso d R 1 1 . .
    C C1 0.87631(7) 0.03532(18) 0.17160(13) 0.0230(4) Uani d . 1 1 . .
    N N3 0.85204(6) -0.00799(17) 0.21031(11) 0.0281(4) Uani d . 1 1 . .
    H H3 0.8618 0.0247 0.2605 0.034 Uiso d R 1 1 . .
    C C7 0.86512(7) 0.1607(2) 0.00225(13) 0.0259(4) Uani d . 1 1 . .
    C C2 0.88288(7) 0.0413(2) 0.05185(13) 0.0242(4) Uani d . 1 1 . .
    C C3 0.92155(7) -0.0387(2) 0.05466(13) 0.0268(4) Uani d . 1 1 . .
    C C4 0.93881(8) -0.0019(2) 0.00274(14) 0.0335(5) Uani d . 1 1 . .
    H H4 0.9635 -0.0554 0.0027 0.040 Uiso d R 1 1 . .
    C C20 0.81023(8) -0.10825(19) 0.16858(13) 0.0246(4) Uani d . 1 1 . .
    H H20 0.7872 -0.0884 0.1054 0.029 Uiso d R 1 1 . .
    C C25 0.77745(8) -0.0977(2) 0.20611(14) 0.0292(5) Uani d . 1 1 . .
    H H25A 0.8000 -0.1130 0.2692 0.035 Uiso d R 1 1 . .
    H H25B 0.7628 -0.0079 0.1960 0.035 Uiso d R 1 1 . .
    C C8 0.94246(8) -0.1630(2) 0.11264(14) 0.0305(5) Uani d . 1 1 . .
    H H8 0.9429 -0.1434 0.1649 0.037 Uiso d R 1 1 . .
    C C19 0.97612(8) 0.2886(2) 0.32971(14) 0.0347(5) Uani d . 1 1 . .
    H H19A 0.9757 0.3364 0.2837 0.042 Uiso d R 1 1 . .
    H H19B 1.0052 0.2252 0.3564 0.042 Uiso d R 1 1 . .
    C C15 0.87852(8) 0.3080(2) 0.25502(14) 0.0309(5) Uani d . 1 1 . .
    H H15A 0.8737 0.3595 0.2064 0.037 Uiso d R 1 1 . .
    H H15B 0.8465 0.2567 0.2329 0.037 Uiso d R 1 1 . .
    C C11 0.82506(8) 0.2511(2) 0.00116(14) 0.0284(5) Uani d . 1 1 . .
    H H11 0.8238 0.2248 0.0509 0.034 Uiso d R 1 1 . .
    C C14 0.92473(7) 0.2116(2) 0.28959(13) 0.0266(4) Uani d . 1 1 . .
    H H14 0.9274 0.1562 0.3357 0.032 Uiso d R 1 1 . .
    C C21 0.83129(9) -0.2505(2) 0.17984(16) 0.0347(5) Uani d . 1 1 . .
    H H21A 0.8517 -0.2565 0.1551 0.042 Uiso d R 1 1 . .
    H H21B 0.8545 -0.2718 0.2421 0.042 Uiso d R 1 1 . .
    C C10 0.99868(9) -0.2004(2) 0.14496(16) 0.0408(6) Uani d . 1 1 . .
    H H10A 0.9990 -0.2301 0.0960 0.049 Uiso d R 1 1 . .
    H H10B 1.0112 -0.2714 0.1876 0.049 Uiso d R 1 1 . .
    H H10C 1.0212 -0.1233 0.1716 0.049 Uiso d R 1 1 . .
    C C6 0.88416(8) 0.1932(2) -0.04814(14) 0.0337(5) Uani d . 1 1 . .
    H H6 0.8726 0.2715 -0.0817 0.040 Uiso d R 1 1 . .
    C C5 0.91994(8) 0.1121(2) -0.04892(14) 0.0368(5) Uani d . 1 1 . .
    H H5 0.9314 0.1341 -0.0842 0.044 Uiso d R 1 1 . .
    C C16 0.88758(9) 0.4038(2) 0.32643(15) 0.0374(5) Uani d . 1 1 . .
    H H16A 0.8582 0.4660 0.3017 0.045 Uiso d R 1 1 . .
    H H16B 0.8893 0.3532 0.3728 0.045 Uiso d R 1 1 . .
    C C24 0.73288(8) -0.2005(2) 0.16355(16) 0.0394(6) Uani d . 1 1 . .
    H H24A 0.7143 -0.1963 0.1915 0.047 Uiso d R 1 1 . .
    H H24B 0.7080 -0.1777 0.1019 0.047 Uiso d R 1 1 . .
    C C12 0.77015(9) 0.2305(3) -0.08243(16) 0.0453(6) Uani d . 1 1 . .
    H H12A 0.7456 0.2881 -0.0812 0.054 Uiso d R 1 1 . .
    H H12B 0.7597 0.1384 -0.0861 0.054 Uiso d R 1 1 . .
    H H12C 0.7703 0.2521 -0.1328 0.054 Uiso d R 1 1 . .
    C C23 0.75267(10) -0.3431(2) 0.17037(17) 0.0425(6) Uani d . 1 1 . .
    H H23A 0.7228 -0.4035 0.1373 0.051 Uiso d R 1 1 . .
    H H23B 0.7734 -0.3713 0.2315 0.051 Uiso d R 1 1 . .
    C C9 0.90576(10) -0.2825(2) 0.06648(16) 0.0441(6) Uani d . 1 1 . .
    H H9A 0.9059 -0.3079 0.0166 0.053 Uiso d R 1 1 . .
    H H9B 0.8706 -0.2579 0.0470 0.053 Uiso d R 1 1 . .
    H H9C 0.9175 -0.3569 0.1066 0.053 Uiso d R 1 1 . .
    C C13 0.84053(10) 0.3987(2) 0.01292(19) 0.0496(7) Uani d . 1 1 . .
    H H13A 0.8382 0.4305 -0.0381 0.059 Uiso d R 1 1 . .
    H H13B 0.8761 0.4088 0.0640 0.059 Uiso d R 1 1 . .
    H H13C 0.8171 0.4499 0.0206 0.059 Uiso d R 1 1 . .
    C C17 0.93828(9) 0.4821(2) 0.36433(16) 0.0429(6) Uani d . 1 1 . .
    H H17A 0.9351 0.5393 0.3191 0.052 Uiso d R 1 1 . .
    H H17B 0.9442 0.5394 0.4116 0.052 Uiso d R 1 1 . .
    C C18 0.98491(9) 0.3882(3) 0.39960(15) 0.0427(6) Uani d . 1 1 . .
    H H18A 0.9908 0.3394 0.4499 0.051 Uiso d R 1 1 . .
    H H18B 1.0163 0.4410 0.4196 0.051 Uiso d R 1 1 . .
    C C22 0.78632(10) -0.3517(2) 0.13444(18) 0.0435(6) Uani d . 1 1 . .
    H H22A 0.8005 -0.4419 0.1432 0.052 Uiso d R 1 1 . .
    H H22B 0.7645 -0.3338 0.0717 0.052 Uiso d R 1 1 . .
loop_
    _atom_site_aniso_label
    _atom_site_aniso_U_11
    _atom_site_aniso_U_22
    _atom_site_aniso_U_33
    _atom_site_aniso_U_12
    _atom_site_aniso_U_13
    _atom_site_aniso_U_23
    N1 0.0297(9) 0.0247(9) 0.0258(9) -0.0024(7) 0.0191(8) -0.0014(7)
    N2 0.0262(9) 0.0324(9) 0.0287(9) -0.0067(8) 0.0190(8) -0.0076(8)
    C1 0.0243(10) 0.0210(10) 0.0273(11) 0.0013(8) 0.0169(9) 0.0007(8)
    N3 0.0362(9) 0.0287(9) 0.0271(9) -0.0093(8) 0.0225(8) -0.0058(8)
    C7 0.0235(10) 0.0299(11) 0.0242(10) -0.0055(9) 0.0136(9) -0.0031(9)
    C2 0.0236(10) 0.0288(10) 0.0224(10) -0.0069(8) 0.0145(8) -0.0039(8)
    C3 0.0268(10) 0.0314(11) 0.0235(11) -0.0056(9) 0.0152(9) -0.0063(9)
    C4 0.0311(11) 0.0449(13) 0.0316(12) -0.0006(10) 0.0222(10) -0.0034(10)
    C20 0.0301(10) 0.0234(10) 0.0252(10) -0.0020(9) 0.0188(9) 0.0010(8)
    C25 0.0328(11) 0.0293(11) 0.0335(12) 0.0028(9) 0.0238(10) 0.0015(9)
    C8 0.0369(12) 0.0305(11) 0.0309(12) 0.0002(9) 0.0234(10) -0.0032(9)
    C19 0.0282(11) 0.0446(13) 0.0317(12) -0.0083(10) 0.0175(10) -0.0073(10)
    C15 0.0283(11) 0.0333(12) 0.0286(12) -0.0046(9) 0.0148(9) -0.0051(9)
    C11 0.0334(11) 0.0262(10) 0.0280(11) -0.0024(9) 0.0190(10) 0.0007(9)
    C14 0.0281(11) 0.0310(11) 0.0225(10) -0.0043(9) 0.0155(9) -0.0029(9)
    C21 0.0452(13) 0.0269(11) 0.0485(14) -0.0009(10) 0.0366(12) -0.0002(10)
    C10 0.0408(13) 0.0436(14) 0.0407(14) 0.0086(11) 0.0248(11) 0.0031(11)
    C6 0.0318(11) 0.0399(12) 0.0285(12) -0.0044(10) 0.0168(10) 0.0046(10)
    C5 0.0343(12) 0.0545(14) 0.0312(12) -0.0054(11) 0.0244(10) 0.0010(11)
    C16 0.0398(12) 0.0374(12) 0.0375(13) -0.0019(10) 0.0237(11) -0.0060(10)
    C24 0.0296(11) 0.0474(14) 0.0449(14) -0.0018(11) 0.0236(11) 0.0057(11)
    C12 0.0345(13) 0.0515(15) 0.0456(15) 0.0038(11) 0.0205(12) -0.0053(12)
    C23 0.0496(14) 0.0355(12) 0.0530(15) -0.0130(11) 0.0357(13) -0.0007(11)
    C9 0.0550(15) 0.0369(13) 0.0448(15) -0.0077(12) 0.0313(13) -0.0082(11)
    C13 0.0585(16) 0.0332(13) 0.0658(18) -0.0030(12) 0.0408(15) -0.0041(12)
    C17 0.0500(14) 0.0388(13) 0.0402(14) -0.0123(12) 0.0260(12) -0.0155(11)
    C18 0.0353(12) 0.0523(15) 0.0336(13) -0.0167(11) 0.0156(11) -0.0158(11)
    C22 0.0659(16) 0.0254(11) 0.0565(16) -0.0099(11) 0.0451(14) -0.0074(11)
_geom_special_details
;
 All esds (except the esd in the dihedral angle between two l.s. planes)
 are estimated using the full covariance matrix.  The cell esds are taken
 into account individually in the estimation of esds in distances, angles
 and torsion angles; correlations between esds in cell parameters are only
 used when they are defined by crystal symmetry.  An approximate (isotropic)
 treatment of cell esds is used for estimating esds involving l.s. planes.
;
loop_
    _geom_bond_atom_site_label_1
    _geom_bond_atom_site_label_2
    _geom_bond_site_symmetry_2
    _geom_bond_distance
    _geom_bond_publ_flag
    N1 C1 . 1.289(2) ?
    N1 C2 . 1.411(2) ?
    N2 C1 . 1.379(2) ?
    N2 C14 . 1.465(2) ?
    N2 H2 . 0.8602 ?
    C1 N3 . 1.370(2) ?
    N3 C20 . 1.455(2) ?
    N3 H3 . 0.8599 ?
    C7 C6 . 1.397(3) ?
    C7 C2 . 1.406(3) ?
    C7 C11 . 1.521(3) ?
    C2 C3 . 1.412(3) ?
    C3 C4 . 1.390(3) ?
    C3 C8 . 1.518(3) ?
    C4 C5 . 1.380(3) ?
    C4 H4 . 0.9299 ?
    C20 C21 . 1.521(3) ?
    C20 C25 . 1.526(3) ?
    C20 H20 . 0.9799 ?
    C25 C24 . 1.523(3) ?
    C25 H25A . 0.9700 ?
    C25 H25B . 0.9701 ?
    C8 C9 . 1.522(3) ?
    C8 C10 . 1.524(3) ?
    C8 H8 . 0.9798 ?
    C19 C14 . 1.519(3) ?
    C19 C18 . 1.526(3) ?
    C19 H19A . 0.9700 ?
    C19 H19B . 0.9699 ?
    C15 C16 . 1.521(3) ?
    C15 C14 . 1.523(3) ?
    C15 H15A . 0.9700 ?
    C15 H15B . 0.9700 ?
    C11 C12 . 1.519(3) ?
    C11 C13 . 1.520(3) ?
    C11 H11 . 0.9801 ?
    C14 H14 . 0.9798 ?
    C21 C22 . 1.521(3) ?
    C21 H21A . 0.9702 ?
    C21 H21B . 0.9699 ?
    C10 H10A . 0.9599 ?
    C10 H10B . 0.9600 ?
    C10 H10C . 0.9601 ?
    C6 C5 . 1.375(3) ?
    C6 H6 . 0.9299 ?
    C5 H5 . 0.9301 ?
    C16 C17 . 1.515(3) ?
    C16 H16A . 0.9700 ?
    C16 H16B . 0.9701 ?
    C24 C23 . 1.520(3) ?
    C24 H24A . 0.9698 ?
    C24 H24B . 0.9699 ?
    C12 H12A . 0.9598 ?
    C12 H12B . 0.9601 ?
    C12 H12C . 0.9601 ?
    C23 C22 . 1.525(3) ?
    C23 H23A . 0.9701 ?
    C23 H23B . 0.9700 ?
    C9 H9A . 0.9597 ?
    C9 H9B . 0.9602 ?
    C9 H9C . 0.9601 ?
    C13 H13A . 0.9600 ?
    C13 H13B . 0.9601 ?
    C13 H13C . 0.9600 ?
    C17 C18 . 1.515(3) ?
    C17 H17A . 0.9699 ?
    C17 H17B . 0.9701 ?
    C18 H18A . 0.9700 ?
    C18 H18B . 0.9702 ?
    C22 H22A . 0.9700 ?
    C22 H22B . 0.9700 ?
loop_
    _geom_angle_atom_site_label_1
    _geom_angle_atom_site_label_2
    _geom_angle_atom_site_label_3
    _geom_angle_site_symmetry_1
    _geom_angle_site_symmetry_3
    _geom_angle
    _geom_angle_publ_flag
    C1 N1 C2 . . 120.19(16) ?
    C1 N2 C14 . . 124.63(16) ?
    C1 N2 H2 . . 117.7 ?
    C14 N2 H2 . . 117.7 ?
    N1 C1 N3 . . 119.62(17) ?
    N1 C1 N2 . . 124.68(17) ?
    N3 C1 N2 . . 115.69(17) ?
    C1 N3 C20 . . 121.52(16) ?
    C1 N3 H3 . . 119.3 ?
    C20 N3 H3 . . 119.2 ?
    C6 C7 C2 . . 118.41(18) ?
    C6 C7 C11 . . 120.38(19) ?
    C2 C7 C11 . . 121.19(17) ?
    C7 C2 N1 . . 120.96(17) ?
    C7 C2 C3 . . 120.35(17) ?
    N1 C2 C3 . . 118.49(17) ?
    C4 C3 C2 . . 118.59(19) ?
    C4 C3 C8 . . 121.83(18) ?
    C2 C3 C8 . . 119.57(17) ?
    C5 C4 C3 . . 121.3(2) ?
    C5 C4 H4 . . 119.3 ?
    C3 C4 H4 . . 119.4 ?
    N3 C20 C21 . . 112.63(16) ?
    N3 C20 C25 . . 109.28(16) ?
    C21 C20 C25 . . 110.17(16) ?
    N3 C20 H20 . . 108.2 ?
    C21 C20 H20 . . 108.2 ?
    C25 C20 H20 . . 108.2 ?
    C24 C25 C20 . . 110.97(17) ?
    C24 C25 H25A . . 109.3 ?
    C20 C25 H25A . . 109.4 ?
    C24 C25 H25B . . 109.5 ?
    C20 C25 H25B . . 109.5 ?
    H25A C25 H25B . . 108.1 ?
    C3 C8 C9 . . 111.11(18) ?
    C3 C8 C10 . . 113.82(17) ?
    C9 C8 C10 . . 110.19(18) ?
    C3 C8 H8 . . 107.2 ?
    C9 C8 H8 . . 107.1 ?
    C10 C8 H8 . . 107.1 ?
    C14 C19 C18 . . 111.73(17) ?
    C14 C19 H19A . . 109.5 ?
    C18 C19 H19A . . 109.5 ?
    C14 C19 H19B . . 109.0 ?
    C18 C19 H19B . . 109.1 ?
    H19A C19 H19B . . 107.9 ?
    C16 C15 C14 . . 111.56(17) ?
    C16 C15 H15A . . 109.3 ?
    C14 C15 H15A . . 109.3 ?
    C16 C15 H15B . . 109.4 ?
    C14 C15 H15B . . 109.3 ?
    H15A C15 H15B . . 107.9 ?
    C12 C11 C13 . . 110.6(2) ?
    C12 C11 C7 . . 111.03(17) ?
    C13 C11 C7 . . 112.47(17) ?
    C12 C11 H11 . . 107.5 ?
    C13 C11 H11 . . 107.6 ?
    C7 C11 H11 . . 107.4 ?
    N2 C14 C19 . . 108.47(16) ?
    N2 C14 C15 . . 112.84(16) ?
    C19 C14 C15 . . 110.73(17) ?
    N2 C14 H14 . . 108.2 ?
    C19 C14 H14 . . 108.3 ?
    C15 C14 H14 . . 108.1 ?
    C22 C21 C20 . . 110.87(18) ?
    C22 C21 H21A . . 109.4 ?
    C20 C21 H21A . . 109.6 ?
    C22 C21 H21B . . 109.4 ?
    C20 C21 H21B . . 109.4 ?
    H21A C21 H21B . . 108.1 ?
    C8 C10 H10A . . 109.3 ?
    C8 C10 H10B . . 109.5 ?
    H10A C10 H10B . . 109.5 ?
    C8 C10 H10C . . 109.6 ?
    H10A C10 H10C . . 109.5 ?
    H10B C10 H10C . . 109.5 ?
    C5 C6 C7 . . 121.4(2) ?
    C5 C6 H6 . . 119.2 ?
    C7 C6 H6 . . 119.4 ?
    C6 C5 C4 . . 119.83(19) ?
    C6 C5 H5 . . 120.1 ?
    C4 C5 H5 . . 120.0 ?
    C17 C16 C15 . . 110.58(18) ?
    C17 C16 H16A . . 109.3 ?
    C15 C16 H16A . . 109.4 ?
    C17 C16 H16B . . 109.8 ?
    C15 C16 H16B . . 109.6 ?
    H16A C16 H16B . . 108.1 ?
    C23 C24 C25 . . 112.42(18) ?
    C23 C24 H24A . . 109.2 ?
    C25 C24 H24A . . 109.3 ?
    C23 C24 H24B . . 109.0 ?
    C25 C24 H24B . . 108.9 ?
    H24A C24 H24B . . 107.9 ?
    C11 C12 H12A . . 109.3 ?
    C11 C12 H12B . . 109.5 ?
    H12A C12 H12B . . 109.5 ?
    C11 C12 H12C . . 109.6 ?
    H12A C12 H12C . . 109.5 ?
    H12B C12 H12C . . 109.5 ?
    C24 C23 C22 . . 111.05(18) ?
    C24 C23 H23A . . 109.5 ?
    C22 C23 H23A . . 109.2 ?
    C24 C23 H23B . . 109.4 ?
    C22 C23 H23B . . 109.6 ?
    H23A C23 H23B . . 108.1 ?
    C8 C9 H9A . . 109.5 ?
    C8 C9 H9B . . 109.3 ?
    H9A C9 H9B . . 109.5 ?
    C8 C9 H9C . . 109.6 ?
    H9A C9 H9C . . 109.5 ?
    H9B C9 H9C . . 109.4 ?
    C11 C13 H13A . . 109.7 ?
    C11 C13 H13B . . 109.3 ?
    H13A C13 H13B . . 109.5 ?
    C11 C13 H13C . . 109.4 ?
    H13A C13 H13C . . 109.5 ?
    H13B C13 H13C . . 109.5 ?
    C16 C17 C18 . . 111.0(2) ?
    C16 C17 H17A . . 109.6 ?
    C18 C17 H17A . . 109.5 ?
    C16 C17 H17B . . 109.3 ?
    C18 C17 H17B . . 109.4 ?
    H17A C17 H17B . . 108.0 ?
    C17 C18 C19 . . 111.79(19) ?
    C17 C18 H18A . . 109.4 ?
    C19 C18 H18A . . 109.5 ?
    C17 C18 H18B . . 109.0 ?
    C19 C18 H18B . . 109.1 ?
    H18A C18 H18B . . 107.9 ?
    C21 C22 C23 . . 110.91(19) ?
    C21 C22 H22A . . 109.7 ?
    C23 C22 H22A . . 109.6 ?
    C21 C22 H22B . . 109.2 ?
    C23 C22 H22B . . 109.4 ?
    H22A C22 H22B . . 108.0 ?
