# Supplementary material for: 2-[2,6-Bis(propan-2-yl)phen­yl]-1,3-di­cyclo­hexyl­guanidine
Source: Acta Crystallogr Sect E Struct Rep Online. 2014 Jun 18;70(Pt 7):o785. doi: 10.1107/S1600536814011611 (PMC4120537; doi:10.1107/S1600536814011611)
Supplement: Supplementary file 2 [file e-70-0o785-Isup2.hkl]

# 
# h,k,l, Fc-squared, Fo-squared, sigma(Fo-squared) and status flag 
# 
data_I
_shelx_title ' Compound X' 
_shelx_refln_list_code          4 
_shelx_F_calc_maximum      477.39 
_exptl_crystal_F_000      1696.00 
_reflns_d_resolution_high  0.7696 
 
loop_ 
 _symmetry_equiv_pos_as_xyz 
 'x, y, z' 
 '-x, y, -z+1/2' 
 'x+1/2, y+1/2, z' 
 '-x+1/2, y+1/2, -z+1/2' 
 '-x, -y, -z' 
 'x, -y, z-1/2' 
 '-x+1/2, -y+1/2, -z' 
 'x+1/2, -y+1/2, z-1/2' 
 
_cell_length_a    30.9000 
_cell_length_b     9.9440 
_cell_length_c    18.5260 
_cell_angle_alpha  90.000 
_cell_angle_beta  124.960 
_cell_angle_gamma  90.000 
 
_shelx_F_squared_multiplier     1.000 
 
loop_ 
 _refln_index_h 
 _refln_index_k 
 _refln_index_l 
 _refln_F_squared_calc 
 _refln_F_squared_meas 
 _refln_F_squared_sigma 
 _refln_observed_status 
   4   0   0    28375.91    27758.01    288.16 o 
   6   0   0    15886.91    15871.14    184.15 o 
   8   0   0    13600.96    12685.52    139.71 o 
  10   0   0     1189.61     1071.18     24.00 o 
  12   0   0     2239.97     2180.89     37.16 o 
  14   0   0    10800.02    10794.82    118.44 o 
  16   0   0     4571.82     4858.51     69.89 o 
  18   0   0      239.87      180.34     23.23 o 
  20   0   0     6071.67     6540.45     84.56 o 
  22   0   0      121.74      251.22     38.38 o 
  24   0   0        7.56       16.21     45.00 o 
  26   0   0      548.62      622.99     44.58 o 
  28   0   0      123.67      160.95     78.07 o 
  30   0   0      499.65      445.65     68.67 o 
  32   0   0      110.21      244.02    278.62 o 
   1   1   0    33771.38    30632.04    215.04 o 
   3   1   0    15350.33    14798.20    136.74 o 
   5   1   0    19703.60    18955.48    165.35 o 
   7   1   0     1493.43     1500.30     18.17 o 
   9   1   0      415.60      379.52     17.04 o 
  11   1   0     2181.73     2049.75     24.87 o 
  13   1   0     2531.73     2758.18     31.80 o 
  15   1   0     6689.44     7118.13     59.80 o 
  17   1   0      238.53      183.86     15.56 o 
  19   1   0     2296.25     2472.30     36.21 o 
  21   1   0      153.93      134.21     17.22 o 
  23   1   0      426.81      371.26     19.25 o 
  25   1   0      106.70      130.45     24.72 o 
  27   1   0      817.68      921.81     27.43 o 
  29   1   0      122.86       84.71     36.42 o 
  31   1   0       47.00       37.35     43.62 o 
   0   2   0    11700.11    11521.37    108.19 o 
   2   2   0     4176.03     3921.97     31.37 o 
   4   2   0    27740.58    26694.08    207.68 o 
   6   2   0      331.99      426.97     17.11 o 
   8   2   0     3646.12     3563.34     40.41 o 
  10   2   0     6110.08     5758.72     60.56 o 
  12   2   0     6525.31     6882.15     68.67 o 
  14   2   0     4770.81     4947.40     68.91 o 
  16   2   0      315.45      392.57     17.61 o 
  18   2   0      821.40      837.65     18.92 o 
  20   2   0      844.51      754.42     24.73 o 
  22   2   0      444.23      440.41     27.89 o 
  24   2   0      340.80      368.63     21.55 o 
  26   2   0       35.42       45.14     23.16 o 
  28   2   0       46.22        6.82     38.19 o 
  30   2   0      377.16      434.07     67.16 o 
  32   2   0       66.33       37.94     87.66 o 
   1   3   0     1591.51     1618.68     20.74 o 
   3   3   0    15736.71    14417.05    104.18 o 
   5   3   0        1.95       35.79     16.22 o 
   7   3   0    11006.46    11020.51     99.61 o 
   9   3   0     6939.10     7559.00     77.92 o 
  11   3   0     5731.20     5818.81     78.75 o 
  13   3   0       69.46      138.95     23.57 o 
  15   3   0     1243.56     1344.95     26.89 o 
  17   3   0      756.11      714.80     38.60 o 
  19   3   0       27.98       11.24     18.66 o 
  21   3   0      156.81      192.89     33.60 o 
  23   3   0      346.67      331.00     31.93 o 
  25   3   0        0.39       -0.50     26.40 o 
  27   3   0       53.54      116.63     52.47 o 
  29   3   0       61.74       83.37     45.13 o 
  31   3   0      108.55       16.76     77.12 o 
   0   4   0     4303.57     4184.46     53.47 o 
   2   4   0      344.87      307.62     15.32 o 
   4   4   0     8797.38     9206.30     75.66 o 
   6   4   0     4673.79     4903.47     46.44 o 
   8   4   0      664.85      675.45     32.27 o 
  10   4   0     6104.43     6337.06     73.06 o 
  12   4   0      137.29      110.07     22.17 o 
  14   4   0       41.02       36.13     18.57 o 
  16   4   0      168.47      291.14     35.29 o 
  18   4   0      524.86      609.52     49.79 o 
  20   4   0       82.59       97.33     50.05 o 
  22   4   0       22.73       45.65     28.63 o 
  24   4   0      336.38      396.38     32.36 o 
  26   4   0       38.24       57.87     40.71 o 
  28   4   0       62.02       62.14     98.64 o 
  30   4   0      304.42      435.71    137.27 o 
   1   5   0     3169.08     3486.54     32.85 o 
   3   5   0      828.80      804.39     15.59 o 
   5   5   0      980.50     1305.96     20.45 o 
   7   5   0    17503.45    16830.49    135.33 o 
   9   5   0      177.55      191.88     19.91 o 
  11   5   0      787.29      890.98     33.35 o 
  13   5   0      386.56      392.49     33.92 o 
  15   5   0     1329.59     1216.82     29.77 o 
  17   5   0      425.09      480.16     32.45 o 
  19   5   0     1566.19     1436.20     37.55 o 
  21   5   0        9.98      -47.68     34.77 o 
  23   5   0      262.22      254.66     37.81 o 
  25   5   0        2.43       29.29     30.03 o 
  27   5   0       84.34       79.89     43.07 o 
  29   5   0      304.34      273.20     54.99 o 
   0   6   0     1263.40     1432.86     33.40 o 
   2   6   0     1248.16     1353.55     22.25 o 
   4   6   0      521.39      559.00     19.18 o 
   6   6   0     2325.80     2501.23     33.32 o 
   8   6   0     1610.62     1764.53     33.84 o 
  10   6   0     4413.36     4315.10     55.38 o 
  12   6   0     2010.65     1994.65     45.52 o 
  14   6   0     2784.74     2760.85     78.71 o 
  16   6   0     1982.77     2086.90     57.98 o 
  18   6   0      483.77      563.16     40.29 o 
  20   6   0     1284.46     1093.96     45.44 o 
  22   6   0        2.53      -59.52     46.87 o 
  24   6   0       59.48       35.43     45.85 o 
  26   6   0      289.76      304.38     62.48 o 
  28   6   0       64.63      -58.05     63.30 o 
   1   7   0     2190.84     2283.59     31.07 o 
   3   7   0     1163.17     1099.51     24.58 o 
   5   7   0     1922.93     1988.68     30.16 o 
   7   7   0     1467.61     1553.82     47.16 o 
   9   7   0     1095.86     1015.18     35.98 o 
  11   7   0      489.96      470.82     35.07 o 
  13   7   0       13.05       89.06     34.55 o 
  15   7   0       16.89        1.07     35.66 o 
  17   7   0      748.09      699.59     44.23 o 
  19   7   0      179.32      171.01     43.19 o 
  21   7   0      408.39      513.59     95.11 o 
  23   7   0      110.23       43.19     55.04 o 
  25   7   0      453.50      442.37     55.86 o 
  27   7   0      277.00      313.21    127.34 o 
   0   8   0     3390.43     3213.76     59.08 o 
   2   8   0      447.31      459.57     19.29 o 
   4   8   0      243.36      266.31     22.54 o 
   6   8   0      709.34      679.44     24.45 o 
   8   8   0     2294.41     2163.96     34.74 o 
  10   8   0      580.37      569.46     27.79 o 
  12   8   0     1425.24     1214.19     30.69 o 
  14   8   0      500.07      547.42     36.41 o 
  16   8   0      363.58      399.54     54.60 o 
  18   8   0      159.93      190.34     42.07 o 
  20   8   0       31.60       58.94     48.48 o 
  22   8   0      159.54      229.25    112.79 o 
  24   8   0      215.96      183.13     79.50 o 
   1   9   0       39.15       19.97     21.53 o 
   3   9   0      355.36      448.06     24.22 o 
   5   9   0      551.96      562.33     42.03 o 
   7   9   0      863.94      851.87     29.57 o 
   9   9   0       49.88       11.56     19.87 o 
  11   9   0        2.34      -31.19     31.00 o 
  13   9   0      976.51      885.65     42.58 o 
  15   9   0      131.19       25.93     45.01 o 
  17   9   0      238.80      322.91    143.42 o 
  19   9   0      128.60      243.91     59.72 o 
  21   9   0      267.98      113.27    112.12 o 
  23   9   0       36.12      -59.69     77.57 o 
   0  10   0     1045.35     1058.54     49.84 o 
   2  10   0      309.62      392.33     31.50 o 
   4  10   0       19.68       59.60     24.30 o 
   6  10   0        1.41       53.70     43.58 o 
   8  10   0      107.81       39.92     32.87 o 
  10  10   0       32.15       48.58     25.76 o 
  12  10   0        5.24       24.95     30.46 o 
  14  10   0      419.41      538.39     86.28 o 
  16  10   0       61.12       68.13     73.73 o 
  18  10   0       31.87      119.18     76.15 o 
  20  10   0       43.46       47.83     78.34 o 
   1  11   0       13.19       90.65     32.65 o 
   3  11   0       10.04      -11.50     33.02 o 
   5  11   0      703.06      626.09     48.33 o 
   7  11   0        0.99        9.28     36.02 o 
   9  11   0       48.62      -58.91     43.26 o 
  11  11   0      100.02       72.06     36.71 o 
  13  11   0       89.19       63.10     43.02 o 
  15  11   0       17.58      233.69    178.90 o 
  17  11   0      214.19      263.92    140.98 o 
   0  12   0        0.01      118.21    118.07 o 
   2  12   0      640.42      720.63     95.96 o 
   4  12   0        0.42       -3.88     50.11 o 
   6  12   0      582.36      805.70    100.30 o 
   8  12   0       67.37       26.98     54.05 o 
  10  12   0     1205.26     1435.82     87.60 o 
  12  12   0        5.03      -30.68     69.39 o 
 -33   1   1       94.87      164.79     44.03 o 
 -31   1   1       52.46       64.94     46.46 o 
 -29   1   1       15.93       21.21     23.51 o 
 -27   1   1       30.11       68.98     26.63 o 
 -25   1   1      231.93      207.07     23.72 o 
 -23   1   1     1080.24     1147.90     25.01 o 
 -21   1   1     5059.95     5231.47     50.96 o 
 -19   1   1      993.59      912.17     24.34 o 
 -17   1   1      248.39      316.07     13.84 o 
 -15   1   1      829.27      898.69     16.68 o 
 -13   1   1     1424.86     1303.69     19.06 o 
 -11   1   1      973.56      790.00     18.73 o 
  -9   1   1     3478.91     3738.96     31.69 o 
  -7   1   1       60.96       30.86      9.79 o 
  -5   1   1    91074.93    83106.00    559.89 o 
  -3   1   1     4803.81     4984.71     34.31 o 
  -1   1   1     4977.33     4743.40     37.52 o 
   1   1   1      743.03      798.96     10.44 o 
   3   1   1     3493.20     3250.83     36.58 o 
   5   1   1      101.89      147.18     15.61 o 
   7   1   1     1750.02     1693.06     24.06 o 
   9   1   1       63.80       35.84     12.77 o 
  13   1   1       44.05       48.96     15.39 o 
  15   1   1      888.89      841.70     20.23 o 
  17   1   1      236.51      251.29     17.23 o 
  19   1   1     3227.49     3141.75     44.36 o 
  21   1   1       16.02       43.33     25.01 o 
  23   1   1       15.51       23.11     25.20 o 
  25   1   1      296.69      309.17     29.86 o 
  27   1   1       57.97       35.79     43.23 o 
  29   1   1      188.36      233.57    160.22 o 
  31   1   1      396.21      508.71     70.53 o 
 -32   2   1      121.64       63.38    175.86 o 
 -30   2   1       64.36      -18.52     43.56 o 
 -28   2   1      179.97      344.64     57.16 o 
 -26   2   1        0.00        5.80     29.51 o 
 -24   2   1     1458.76     1421.42     37.87 o 
 -22   2   1      266.60      395.32     27.84 o 
 -20   2   1        3.63        6.52     11.24 o 
 -18   2   1      135.15      124.54     29.07 o 
 -16   2   1        1.76       17.49     19.38 o 
 -12   2   1     9267.24    10067.66     92.95 o 
 -10   2   1     4271.89     4585.67     46.35 o 
  -8   2   1    16929.93    16248.67    121.88 o 
  -6   2   1    23334.60    22991.81    166.79 o 
  -4   2   1      650.55      702.54     19.43 o 
  -2   2   1     3282.82     2963.28     24.37 o 
   0   2   1    17566.12    17209.65    124.95 o 
   2   2   1    14169.71    13790.72    110.05 o 
   4   2   1     6695.06     6259.12     60.15 o 
   6   2   1     1146.07     1094.50     18.95 o 
   8   2   1      801.04      729.70     39.14 o 
  10   2   1    13282.79    10846.09    873.02 o 
  12   2   1      480.95      653.47     17.12 o 
  14   2   1        0.62        3.68     10.89 o 
  16   2   1      865.84      872.51     24.36 o 
  18   2   1     3711.40     3685.88     45.98 o 
  20   2   1       53.17       35.39     14.43 o 
  22   2   1       42.85       11.11     19.94 o 
  24   2   1     1069.91     1116.42     35.24 o 
  26   2   1      311.64      370.50     32.19 o 
  28   2   1       71.66       44.87     41.73 o 
  30   2   1       92.01       23.75    132.69 o 
 -31   3   1      108.10      211.17     70.75 o 
 -29   3   1       61.04       84.89     95.53 o 
 -27   3   1        7.52       34.19     28.54 o 
 -25   3   1      379.70      423.22     39.48 o 
 -23   3   1      114.85      162.16     35.21 o 
 -21   3   1        3.87       -1.60     24.16 o 
 -19   3   1       80.33       76.98     23.42 o 
 -17   3   1      512.00      555.24     32.73 o 
 -15   3   1       76.12       55.77     25.85 o 
 -13   3   1       11.96      -20.48     13.65 o 
 -11   3   1       42.33       96.15     23.87 o 
  -9   3   1      275.86      319.84     27.16 o 
  -7   3   1     4957.55     4915.73     41.66 o 
  -5   3   1    15243.55    14816.70    103.67 o 
  -3   3   1     8641.31     8223.04     58.55 o 
  -1   3   1      645.50      492.23     15.10 o 
   1   3   1     4644.44     3946.09     33.76 o 
   3   3   1     6681.50     6357.75     54.78 o 
   5   3   1      915.27      861.13     26.56 o 
   7   3   1    11400.72    10457.99    488.17 o 
   9   3   1       32.60       41.53     20.53 o 
  11   3   1     2410.26     2376.33     39.55 o 
  13   3   1      206.25      202.44     16.28 o 
  15   3   1      619.75      647.92     26.44 o 
  17   3   1      755.63      672.33     33.48 o 
  19   3   1     1451.01     1349.94     30.50 o 
  21   3   1       55.46       43.63     21.92 o 
  23   3   1      980.11      888.61     57.77 o 
  25   3   1       15.97       90.73     36.27 o 
  27   3   1      309.14      191.98     53.98 o 
  29   3   1      113.97       36.51     92.09 o 
  31   3   1        0.73      -42.82     77.10 o 
 -32   4   1        0.60       42.68    148.94 o 
 -30   4   1       20.84       44.60     44.98 o 
 -28   4   1      388.82      423.89     85.23 o 
 -26   4   1      147.71      110.76     43.06 o 
 -24   4   1       18.47       56.03     25.35 o 
 -22   4   1       16.06      -16.79     23.57 o 
 -20   4   1      121.01       92.17     21.56 o 
 -18   4   1     1151.20     1107.37     37.01 o 
 -16   4   1      328.00      311.13     20.21 o 
 -14   4   1     4024.48     4202.51     52.34 o 
 -12   4   1      768.45      763.57     23.63 o 
 -10   4   1      413.30      452.77     19.81 o 
  -8   4   1     6720.90     6757.59     66.62 o 
  -6   4   1      801.22      792.80     15.03 o 
  -4   4   1     2147.21     2163.01     23.65 o 
  -2   4   1      655.51      791.38     20.73 o 
   2   4   1    11067.06    11230.55     84.81 o 
   4   4   1     1707.70     1475.02     21.61 o 
   6   4   1     2083.77     2372.68     30.15 o 
   8   4   1     1241.03      985.26     35.97 o 
  10   4   1      667.34      685.84     22.37 o 
  12   4   1     2331.64     2148.85     57.92 o 
  14   4   1      550.87      478.99     30.95 o 
  16   4   1      950.92      803.68     28.34 o 
  18   4   1      377.32      491.07     37.51 o 
  20   4   1     1354.63     1210.86     34.17 o 
  22   4   1        3.97        7.76     41.06 o 
  24   4   1       88.00        3.31     34.94 o 
  26   4   1        8.40        4.89     42.67 o 
  28   4   1      605.51      650.29     85.60 o 
  30   4   1       84.37        2.17     79.63 o 
 -31   5   1      121.95      222.20     85.57 o 
 -29   5   1       12.49       -3.41     50.09 o 
 -27   5   1        2.58      -57.05     65.43 o 
 -25   5   1        0.90        5.68     33.44 o 
 -23   5   1      147.17      192.14     33.25 o 
 -21   5   1       26.26       -0.99     40.67 o 
 -19   5   1     1572.41     1606.79     41.29 o 
 -17   5   1        0.20      -36.20     24.13 o 
 -15   5   1      542.95      614.05     26.99 o 
 -13   5   1      578.04      639.60     33.19 o 
 -11   5   1       39.95       30.89     27.30 o 
  -9   5   1      642.37      601.20     15.92 o 
  -7   5   1       71.04       63.89     15.69 o 
  -5   5   1      324.80      435.95     20.47 o 
  -3   5   1     2281.88     2236.40     25.73 o 
  -1   5   1     1357.65     1338.50     26.71 o 
   1   5   1     1050.39     1074.33     18.70 o 
   3   5   1     4923.71     5439.58     50.59 o 
   5   5   1      129.26       76.29     28.35 o 
   7   5   1      524.48      656.59     24.58 o 
   9   5   1        9.09       28.34     26.30 o 
  11   5   1     2010.41     2208.41     52.09 o 
  13   5   1     1241.68     1145.03     42.14 o 
  15   5   1     2901.85     2652.77     51.23 o 
  17   5   1     1081.92     1078.88     38.08 o 
  19   5   1      547.70      465.56     28.32 o 
  21   5   1      336.79      202.73     48.86 o 
  23   5   1      152.34      117.05     34.39 o 
  25   5   1        2.03      -21.53     45.39 o 
  27   5   1       76.44       60.09     58.48 o 
  29   5   1       39.01       -2.52     73.02 o 
 -30   6   1      693.56      911.24     74.68 o 
 -28   6   1        1.88       -0.98     50.17 o 
 -26   6   1        0.06      -21.80     43.67 o 
 -24   6   1      190.89      173.09     83.27 o 
 -22   6   1       19.60       66.84     42.09 o 
 -20   6   1       87.24       61.07     40.99 o 
 -18   6   1       28.62        2.76     36.28 o 
 -16   6   1     1416.38     1252.50     47.27 o 
 -14   6   1     1002.08     1103.40     45.64 o 
 -12   6   1        0.91      -26.25     28.21 o 
 -10   6   1     3094.29     3066.49     36.94 o 
  -8   6   1      499.30      506.29     21.81 o 
  -6   6   1      172.45      146.60     15.76 o 
  -4   6   1     3988.10     3811.34     38.96 o 
  -2   6   1      403.36      423.86     15.61 o 
   0   6   1      411.91      322.55     15.82 o 
   2   6   1      621.35      669.97     20.95 o 
   4   6   1       32.06       31.07     14.31 o 
   6   6   1     1040.90      945.72     27.26 o 
   8   6   1      184.47      240.75     35.07 o 
  10   6   1      422.81      470.67     28.44 o 
  12   6   1      640.98      678.04     51.24 o 
  14   6   1        9.17       -9.90     28.59 o 
  16   6   1     3539.10     3460.96     94.81 o 
  18   6   1       10.16       23.64     34.65 o 
  20   6   1      132.05       24.92     37.48 o 
  22   6   1      178.29      259.80     32.99 o 
  24   6   1       55.54       86.31     49.93 o 
  26   6   1        7.33       89.14     48.57 o 
  28   6   1        3.12      -86.68     57.78 o 
 -27   7   1        1.05      -67.65     90.25 o 
 -25   7   1        1.64       -2.57     79.44 o 
 -23   7   1       22.13       17.78     59.90 o 
 -21   7   1        1.51      118.38     41.13 o 
 -19   7   1       32.04       40.29     40.88 o 
 -17   7   1      800.38      729.69     35.71 o 
 -15   7   1     1343.77     1266.44     42.78 o 
 -13   7   1      652.01      766.05     55.64 o 
 -11   7   1     2455.38     2334.06     52.82 o 
  -9   7   1     1476.82     1324.90     28.01 o 
  -7   7   1      976.46     1086.38     29.70 o 
  -5   7   1      252.56      311.03     19.37 o 
  -3   7   1     1867.83     1715.33     29.00 o 
  -1   7   1      219.03      230.01     20.56 o 
   1   7   1      246.38      232.93     17.44 o 
   3   7   1     2357.03     2506.17     33.37 o 
   5   7   1     3940.85     4029.29     50.34 o 
   7   7   1      342.67      316.15     17.74 o 
   9   7   1      249.95      231.13     19.71 o 
  11   7   1     7553.93     7496.77     98.70 o 
  13   7   1      210.20      161.26     45.43 o 
  15   7   1      272.78      290.58     68.08 o 
  17   7   1      376.22      359.14     37.65 o 
  19   7   1      433.86      460.56     48.34 o 
  21   7   1      464.28      577.83     69.08 o 
  23   7   1       15.28      -46.47     45.32 o 
  25   7   1       26.82      -63.77     66.46 o 
 -26   8   1       83.72      143.91     99.63 o 
 -24   8   1        8.72     -105.68     80.90 o 
 -22   8   1      200.29      152.02     55.58 o 
 -20   8   1       25.40       20.83     56.15 o 
 -18   8   1      139.62      136.55     41.03 o 
 -16   8   1        0.71        2.71     34.39 o 
 -14   8   1     2326.33     1949.45     67.14 o 
 -12   8   1      766.46      754.73     38.42 o 
 -10   8   1     1687.96     1697.85     54.81 o 
  -8   8   1     3386.41     3190.55     60.68 o 
  -6   8   1       92.57       92.66     17.44 o 
  -4   8   1      132.80       91.27     22.19 o 
  -2   8   1     1139.99     1084.49     30.17 o 
   0   8   1     1749.74     1837.40     30.92 o 
   2   8   1     1906.86     1913.49     32.30 o 
   4   8   1     4341.07     4234.19     54.64 o 
   6   8   1      384.26      439.31     36.29 o 
   8   8   1     1054.19      940.97     36.16 o 
  10   8   1       80.66      133.29     20.32 o 
  12   8   1      327.95      286.39     22.26 o 
  14   8   1        0.30      -11.57     46.05 o 
  16   8   1       41.30       33.11     40.72 o 
  18   8   1      133.23       59.19     50.68 o 
  20   8   1      407.70      386.87    115.49 o 
  22   8   1        1.97        7.74     97.45 o 
  24   8   1        0.36       75.97     64.59 o 
 -23   9   1      205.76      149.66     89.17 o 
 -21   9   1       62.33        5.43     70.20 o 
 -19   9   1      254.54      316.38     50.26 o 
 -17   9   1        6.31      -60.08     80.07 o 
 -15   9   1       21.40       46.98     40.65 o 
 -13   9   1       32.55       34.16     27.81 o 
 -11   9   1      782.21      881.09     34.63 o 
  -9   9   1       77.01       76.31     30.50 o 
  -7   9   1       21.50        8.93     18.71 o 
  -5   9   1       99.29       74.25     23.60 o 
  -3   9   1      144.55      110.68     33.43 o 
  -1   9   1        9.73       -0.27     22.03 o 
   1   9   1       78.01       65.15     23.99 o 
   3   9   1      585.73      649.30     28.97 o 
   5   9   1        4.09      -32.91     21.94 o 
   7   9   1       43.65       36.93     20.44 o 
   9   9   1        5.06       19.19     28.56 o 
  11   9   1       15.95       43.59     22.76 o 
  13   9   1      187.14      194.24     88.81 o 
  15   9   1      512.68      556.42     57.33 o 
  17   9   1        7.51      -80.90     53.93 o 
  19   9   1        1.36      -28.99     64.27 o 
  21   9   1      363.94      550.05    141.24 o 
 -20  10   1        1.20       82.26     64.06 o 
 -18  10   1       80.12      -31.93     85.78 o 
 -16  10   1       76.14      108.64     70.70 o 
 -14  10   1       45.61       93.35     40.88 o 
 -12  10   1        3.37        0.85     33.43 o 
 -10  10   1      215.86      196.41     26.55 o 
  -8  10   1      114.79       61.47     32.62 o 
  -6  10   1       50.77       93.11     29.98 o 
  -4  10   1       51.52       40.45     29.92 o 
  -2  10   1      198.15      256.35     41.33 o 
   0  10   1       68.66       84.53     35.10 o 
   2  10   1       18.54       -7.59     34.39 o 
   4  10   1     1139.71     1043.16     35.73 o 
   6  10   1      748.79      702.44     47.76 o 
   8  10   1       73.07       87.15     40.41 o 
  10  10   1       68.38       75.87     53.12 o 
  12  10   1       62.37       98.12     33.92 o 
  14  10   1       10.50       30.81     58.36 o 
  16  10   1      139.79      262.09    115.30 o 
  18  10   1        4.76     -134.06     89.37 o 
 -17  11   1        1.74      -15.62     97.48 o 
 -15  11   1      141.37     -103.67     69.12 o 
 -13  11   1        1.75       53.79     45.33 o 
 -11  11   1       97.19      227.26     72.74 o 
  -9  11   1       16.60       -2.41     49.02 o 
  -7  11   1      439.93      442.29     36.94 o 
  -5  11   1       38.42       65.10     34.63 o 
  -3  11   1        2.17       -5.48     32.87 o 
  -1  11   1      208.06      314.92     48.92 o 
   1  11   1      669.16      697.87     56.23 o 
   3  11   1       19.44       16.61     36.07 o 
   5  11   1      237.28      242.44     44.73 o 
   7  11   1       13.97       73.02     39.45 o 
   9  11   1        2.92       30.68     47.57 o 
  11  11   1       21.22       85.04     37.92 o 
  13  11   1       46.49      -22.32     34.89 o 
  15  11   1        3.60      138.51     84.94 o 
 -12  12   1      160.31      166.11     55.23 o 
 -10  12   1       52.26        8.09     71.11 o 
  -8  12   1       22.16      -74.13     54.52 o 
  -6  12   1        0.51        7.52     51.01 o 
  -4  12   1      324.69      140.80     52.97 o 
  -2  12   1       24.80      -55.99     41.56 o 
   0  12   1     1224.51     1313.70     60.51 o 
   2  12   1      292.52      318.29     69.59 o 
   4  12   1      285.07      192.72     63.47 o 
   6  12   1       19.42      -50.14     56.19 o 
   8  12   1       22.83      -62.28     52.21 o 
  10  12   1        8.02      108.85     57.03 o 
 -34   0   2       50.64      126.76    334.21 o 
 -32   0   2       50.02      175.73    147.15 o 
 -30   0   2      274.60      296.67     44.25 o 
 -28   0   2        0.28       -2.29     25.51 o 
 -26   0   2     1217.76     1149.91     69.64 o 
 -24   0   2     1065.06     1112.42     33.65 o 
 -22   0   2      664.32      754.55     35.79 o 
 -20   0   2      905.25      905.32     28.57 o 
 -18   0   2     5709.95     5434.13     70.08 o 
 -16   0   2       82.70      101.26     14.14 o 
 -14   0   2     1077.27     1146.48     24.12 o 
 -12   0   2     3129.05     3302.00     43.92 o 
 -10   0   2     4274.81     4030.79     45.42 o 
  -8   0   2     5385.47     5117.25     53.12 o 
  -6   0   2     9671.00     9741.85     98.29 o 
  -4   0   2     2203.63     2099.92     32.35 o 
  -2   0   2     7078.17     6723.25     90.05 o 
   2   0   2    43689.96    41243.80    604.53 o 
   4   0   2    48737.00    47001.94    662.05 o 
   6   0   2     3252.63     3088.03     50.83 o 
   8   0   2      392.27      350.07     24.48 o 
  10   0   2     2918.34     3429.57     61.99 o 
  12   0   2      234.25      341.54     25.59 o 
  14   0   2     3688.53     3515.52     62.95 o 
  16   0   2     1071.07     1216.90     54.85 o 
  18   0   2      338.95      361.48     43.80 o 
  20   0   2      272.79      221.85     26.98 o 
  22   0   2        4.23       -8.64     27.18 o 
  24   0   2      363.23      389.22     32.23 o 
  26   0   2      238.97      308.39     72.10 o 
  28   0   2       44.01      139.32     57.06 o 
  30   0   2       55.97       84.72     91.90 o 
 -33   1   2       81.54       57.13     80.87 o 
 -31   1   2        0.26      -16.50     34.39 o 
 -29   1   2      180.47      167.68     36.94 o 
 -27   1   2      192.21      215.71     29.61 o 
 -25   1   2      278.25      306.89     21.07 o 
 -23   1   2      988.45      959.56     19.03 o 
 -21   1   2      829.72      774.24     20.99 o 
 -19   1   2     1639.18     1573.49     32.06 o 
 -17   1   2      116.45       61.17     10.69 o 
 -15   1   2     1898.86     1742.69     21.03 o 
 -13   1   2      130.79      187.41     12.69 o 
 -11   1   2     2351.76     2290.33     21.48 o 
  -9   1   2      967.95      983.83     14.09 o 
  -7   1   2     4244.66     4024.07     28.92 o 
  -5   1   2     9678.45     8708.84     60.45 o 
  -3   1   2    15960.56    14861.77    122.06 o 
  -1   1   2     8425.12     7417.89     75.86 o 
   1   1   2    35548.27    34754.52    306.49 o 
   3   1   2    44888.48    42771.94    362.78 o 
   5   1   2    18476.85    18492.10    163.26 o 
   7   1   2      344.75      308.27     21.79 o 
   9   1   2     3881.56     3584.87     39.63 o 
  11   1   2      194.85      199.25     13.53 o 
  13   1   2     5971.14     5872.58     61.91 o 
  15   1   2      302.37      330.85     16.95 o 
  17   1   2     3315.47     3448.64     42.98 o 
  19   1   2      157.78      137.92     23.26 o 
  21   1   2       87.72       74.21     20.89 o 
  23   1   2       88.66       42.63     24.24 o 
  25   1   2      113.76       65.19     24.64 o 
  27   1   2        7.96       25.72     32.88 o 
  29   1   2      137.50      126.29     46.50 o 
 -34   2   2       96.93      235.98    208.44 o 
 -32   2   2       10.19      -14.58    111.08 o 
 -30   2   2        0.60       57.34     48.38 o 
 -28   2   2      679.12      694.49     34.43 o 
 -26   2   2      286.83      313.63     28.59 o 
 -24   2   2     1661.30     1513.42     22.43 o 
 -22   2   2      744.36      778.81     24.27 o 
 -20   2   2      316.69      295.54     14.79 o 
 -18   2   2     1551.45     1609.45     34.40 o 
 -16   2   2       74.11       85.79     18.82 o 
 -14   2   2       84.22      142.50     25.29 o 
 -12   2   2     3239.16     3387.20     41.78 o 
 -10   2   2    25321.07    25892.68    182.21 o 
  -8   2   2      531.05      596.85     11.44 o 
  -6   2   2      175.26      203.62     13.68 o 
  -4   2   2    11108.48    10539.05     76.71 o 
  -2   2   2      980.42      970.58     13.79 o 
   0   2   2     1757.72     1976.36     23.53 o 
   2   2   2    29273.76    28670.53    247.08 o 
   4   2   2      168.77      263.96     19.54 o 
   6   2   2     5969.99     6333.20     63.48 o 
   8   2   2     3001.04     3037.14     49.83 o 
  10   2   2     8080.91     8689.83     91.47 o 
  12   2   2       21.48        1.73     11.88 o 
  14   2   2      862.32      855.43     26.22 o 
  16   2   2     1287.68     1270.88     26.09 o 
  18   2   2      543.93      511.73     21.40 o 
  20   2   2     1776.43     1732.71     31.92 o 
  22   2   2     1399.51     1301.58     35.93 o 
  24   2   2      145.75       94.31     19.65 o 
  26   2   2       20.63       52.55     24.98 o 
  28   2   2      168.99      110.46     96.30 o 
  30   2   2        0.07     -117.57     84.58 o 
 -33   3   2       28.27       18.87     72.84 o 
 -31   3   2        2.60      -67.33     57.16 o 
 -29   3   2      326.51      253.97     35.77 o 
 -27   3   2      323.56      349.17     35.40 o 
 -25   3   2       15.90        6.47     27.22 o 
 -23   3   2      792.45      732.03     43.86 o 
 -21   3   2       16.24       56.66     36.35 o 
 -19   3   2      813.01      836.17     31.30 o 
 -17   3   2      747.17      778.87     30.28 o 
 -15   3   2       10.98       -7.28     21.62 o 
 -13   3   2     7883.19     9006.89     83.70 o 
 -11   3   2    19828.70    21186.97    174.40 o 
  -9   3   2     7768.63     8489.69     72.89 o 
  -7   3   2      651.50      689.79     16.02 o 
  -5   3   2      778.28      739.75     15.75 o 
  -3   3   2      976.28     1075.91     17.96 o 
  -1   3   2     9118.31     8765.13     66.86 o 
   1   3   2    18568.70    17771.69    143.45 o 
   3   3   2    18875.76    18153.41    146.67 o 
   5   3   2     2163.77     2181.26     43.40 o 
   7   3   2    32120.12    32406.27    299.56 o 
   9   3   2     1386.16     1321.56     83.46 o 
  11   3   2     1142.89     1313.37     31.19 o 
  13   3   2        0.89      -32.37     30.80 o 
  15   3   2      340.20      325.02     21.56 o 
  17   3   2       37.91       17.16     23.54 o 
  19   3   2        0.03       32.35     25.74 o 
  21   3   2       44.24      117.39     37.63 o 
  23   3   2      392.71      360.92     28.32 o 
  25   3   2        0.64        7.35     53.86 o 
  27   3   2        7.34       53.99     50.20 o 
  29   3   2      235.61      273.88    114.38 o 
 -32   4   2        9.05      -49.54     81.13 o 
 -30   4   2      861.73      859.89     81.84 o 
 -28   4   2        0.01      -22.06     39.41 o 
 -26   4   2      126.39       71.10     36.36 o 
 -24   4   2      149.06      116.13     32.54 o 
 -22   4   2      501.39      492.42     30.47 o 
 -20   4   2      319.23      362.07     35.37 o 
 -18   4   2      620.04      597.46     36.79 o 
 -16   4   2        1.07       34.72     27.68 o 
 -14   4   2     2734.23     2827.24     41.35 o 
 -12   4   2     2759.97     2715.84     38.49 o 
 -10   4   2     2107.90     2286.56     41.81 o 
  -8   4   2    13757.00    14490.44    104.89 o 
  -6   4   2     2172.81     2244.99     23.82 o 
  -4   4   2     1204.01     1266.04     19.25 o 
  -2   4   2     4825.15     5182.33     47.14 o 
   0   4   2     1823.77     1794.19     23.14 o 
   2   4   2      808.20      762.76     23.08 o 
   4   4   2      859.68      902.68     21.02 o 
   6   4   2    38589.54    39180.97    308.53 o 
   8   4   2      215.90      246.64     30.96 o 
  10   4   2     2525.11     2700.39     63.70 o 
  12   4   2      620.06      678.36     48.61 o 
  14   4   2      115.61       71.03     23.46 o 
  16   4   2     1182.00     1219.50     34.63 o 
  18   4   2       38.78       68.01     25.87 o 
  20   4   2       37.04       89.19     27.84 o 
  22   4   2       39.91       50.03     40.91 o 
  24   4   2        0.73       53.94     32.63 o 
  26   4   2       60.43       72.48     46.49 o 
  28   4   2       80.06      141.06    101.12 o 
 -31   5   2       26.36       79.84    100.22 o 
 -29   5   2       29.74      -26.75     46.46 o 
 -27   5   2       25.93       57.48     45.71 o 
 -25   5   2       55.56       64.55     49.33 o 
 -23   5   2      112.20      104.68     35.93 o 
 -21   5   2      301.94      257.00     43.38 o 
 -19   5   2        1.87       31.23     40.08 o 
 -17   5   2      275.85      284.79     31.81 o 
 -15   5   2      403.43      508.73     40.19 o 
 -13   5   2     1041.62     1111.84     36.27 o 
 -11   5   2       20.06       25.83     18.60 o 
  -9   5   2     2036.31     1975.20     30.56 o 
  -7   5   2      994.76      997.00     17.78 o 
  -5   5   2     1181.53     1189.60     19.86 o 
  -3   5   2     2906.27     3412.54     35.49 o 
  -1   5   2     1333.35     1329.35     26.08 o 
   1   5   2     4162.02     3946.10     40.08 o 
   3   5   2       75.50       56.90     20.51 o 
   5   5   2      416.02      486.31     24.29 o 
   7   5   2      152.08      119.03     22.58 o 
   9   5   2     3210.45     3293.46     59.54 o 
  11   5   2     4361.93     4037.37     94.11 o 
  13   5   2     1720.62     1777.56     37.98 o 
  15   5   2      161.91      123.18     23.95 o 
  17   5   2     1049.83     1056.13     48.07 o 
  19   5   2      243.21      153.07     26.95 o 
  21   5   2      225.05      272.00     40.09 o 
  23   5   2        5.36      -35.13     44.82 o 
  25   5   2       13.86        7.61     55.83 o 
  27   5   2      264.83      336.98     89.83 o 
 -30   6   2        0.87      186.51     56.70 o 
 -28   6   2        3.74       56.91     53.35 o 
 -26   6   2        6.95      127.87     81.03 o 
 -24   6   2      324.52      302.28     55.54 o 
 -22   6   2       38.59       16.72     28.51 o 
 -20   6   2        6.70       -5.60     27.59 o 
 -18   6   2       91.51       94.19     32.02 o 
 -16   6   2       16.03       54.97     24.14 o 
 -14   6   2      407.22      339.01     25.45 o 
 -12   6   2        0.26       18.74     15.86 o 
 -10   6   2      710.28      671.64     19.50 o 
  -8   6   2      136.32      135.83     14.39 o 
  -6   6   2       57.84       67.09     14.43 o 
  -4   6   2      305.66      379.02     15.25 o 
  -2   6   2        5.84        3.23     18.36 o 
   0   6   2       10.32       -4.67     21.39 o 
   2   6   2     1686.30     1729.60     26.79 o 
   4   6   2       77.55      142.88     31.02 o 
   6   6   2     1051.78     1043.79     29.25 o 
   8   6   2       13.28        8.16     15.41 o 
  10   6   2     1906.36     1736.08     34.52 o 
  12   6   2     2426.98     2433.29     84.88 o 
  14   6   2      264.74      298.95     39.22 o 
  16   6   2      577.35      510.88     44.34 o 
  18   6   2        0.52        5.54     44.95 o 
  20   6   2       22.06      -39.20     33.69 o 
  22   6   2      174.03      191.96     68.64 o 
  24   6   2       25.63       -7.66     58.35 o 
  26   6   2       61.33      158.34     62.79 o 
 -29   7   2      251.83      238.03     72.09 o 
 -27   7   2       57.18       61.97     58.18 o 
 -25   7   2      153.65       64.27     49.40 o 
 -23   7   2       87.61       16.40     40.64 o 
 -21   7   2       25.50       13.44     48.84 o 
 -19   7   2      135.84      180.38     33.35 o 
 -17   7   2       20.28       -7.25     27.65 o 
 -15   7   2      251.00      255.39     25.57 o 
 -13   7   2     1279.87     1136.21     29.59 o 
 -11   7   2     1248.57     1205.07     25.95 o 
  -9   7   2      104.94       99.49     17.41 o 
  -7   7   2      855.04      888.60     20.48 o 
  -5   7   2      324.78      299.12     27.75 o 
  -3   7   2     2440.92     2344.70     44.09 o 
  -1   7   2       10.91       53.84     22.39 o 
   1   7   2       57.25       33.94     20.44 o 
   3   7   2     3415.34     3452.93     44.13 o 
   5   7   2      851.55      798.22     26.36 o 
   7   7   2      375.55      380.90     21.83 o 
   9   7   2      686.35      659.27     21.20 o 
  11   7   2      638.06      618.65     21.96 o 
  13   7   2       45.60       25.12     37.21 o 
  15   7   2      451.10      426.58     66.28 o 
  17   7   2       12.92       45.53     43.83 o 
  19   7   2       52.96      114.24     37.44 o 
  21   7   2       41.94       66.37     42.47 o 
  23   7   2      557.56      632.87     64.01 o 
  25   7   2      217.71      276.18     67.92 o 
 -26   8   2       32.25       42.41     68.62 o 
 -24   8   2        3.33       29.54     75.78 o 
 -22   8   2        0.61       31.33     64.76 o 
 -20   8   2       36.25       -3.68     47.56 o 
 -18   8   2      438.74      417.10     41.23 o 
 -16   8   2      239.51      217.54     31.83 o 
 -14   8   2       74.86       83.94     18.78 o 
 -12   8   2       31.60       22.59     21.97 o 
 -10   8   2       82.50      109.88     20.17 o 
  -8   8   2      172.71      298.26     25.53 o 
  -6   8   2      119.55      177.36     32.07 o 
  -4   8   2     2674.95     2698.85     39.54 o 
  -2   8   2      470.10      448.71     26.17 o 
   0   8   2        5.95       11.93     27.74 o 
   2   8   2      966.02     1011.95     38.50 o 
   4   8   2      414.51      379.83     30.08 o 
   6   8   2       30.36        9.45     24.71 o 
   8   8   2      121.49      101.16     26.17 o 
  10   8   2        3.18      -11.07     21.63 o 
  12   8   2       57.71       79.19     35.22 o 
  14   8   2        0.94       74.71     36.82 o 
  16   8   2      156.02       63.35     57.52 o 
  18   8   2        1.17      -54.24     83.02 o 
  20   8   2      497.93      500.44     50.46 o 
  22   8   2        9.68       48.68     62.78 o 
 -25   9   2        4.27      224.16     84.32 o 
 -23   9   2      363.54      364.29     88.86 o 
 -21   9   2      119.96       46.49     50.39 o 
 -19   9   2      253.48      284.84     53.51 o 
 -17   9   2        0.35       56.59     48.26 o 
 -15   9   2      226.02      208.60     61.73 o 
 -13   9   2      452.55      463.71     39.40 o 
 -11   9   2      300.42      269.24     22.83 o 
  -9   9   2      515.89      614.25     38.26 o 
  -7   9   2      210.05      163.80     19.27 o 
  -5   9   2      209.19      272.80     31.84 o 
  -3   9   2     2423.01     2478.67     51.76 o 
  -1   9   2     2043.75     1957.35     32.65 o 
   1   9   2        8.04       -2.40     20.81 o 
   3   9   2       23.05       40.77     21.78 o 
   5   9   2        0.02      -32.99     21.99 o 
   7   9   2       65.97       45.32     33.47 o 
   9   9   2      404.25      315.14     23.39 o 
  11   9   2       36.47      104.51     35.12 o 
  13   9   2       23.79      174.22     99.24 o 
  15   9   2       24.14      136.40     60.14 o 
  17   9   2      593.80      689.21    130.97 o 
  19   9   2        2.53      -51.29     74.22 o 
  21   9   2       52.35       70.19     74.71 o 
 -22  10   2      586.32      461.88    191.08 o 
 -20  10   2     1712.18     1955.15    113.23 o 
 -18  10   2      493.80      554.58     57.77 o 
 -16  10   2      377.40      386.40     70.87 o 
 -14  10   2       35.78       28.82     44.97 o 
 -12  10   2      215.41      144.39     44.20 o 
 -10  10   2        3.02       -9.85     26.58 o 
  -8  10   2      296.77      277.15     31.77 o 
  -6  10   2       84.27      132.18     23.90 o 
  -4  10   2      545.93      594.19     29.30 o 
  -2  10   2      590.07      635.97     31.42 o 
   0  10   2      709.01      685.76     34.08 o 
   2  10   2      216.10      211.91     27.50 o 
   4  10   2      231.61      197.36     26.44 o 
   6  10   2       32.41       11.25     30.55 o 
   8  10   2       53.64       64.91     24.73 o 
  10  10   2      302.94      279.69     60.70 o 
  12  10   2       11.39      169.56     38.82 o 
  14  10   2       19.86      -25.21     74.79 o 
  16  10   2       24.29      -50.87     67.68 o 
  18  10   2      232.52      404.44    102.32 o 
 -17  11   2      197.16      289.90     64.02 o 
 -15  11   2        0.66      -60.63     40.42 o 
 -13  11   2       14.75       35.56     47.07 o 
 -11  11   2       81.69       71.13     46.18 o 
  -9  11   2        5.45      196.91     38.80 o 
  -7  11   2       16.80      -28.24     34.15 o 
  -5  11   2      637.86      703.27     38.34 o 
  -3  11   2      298.99      392.00     35.28 o 
  -1  11   2       91.00      177.61     40.87 o 
   1  11   2      662.01      704.56     61.03 o 
   3  11   2       23.88      -30.24     57.44 o 
   5  11   2      334.36      339.65     46.79 o 
   7  11   2        1.26       16.47     39.91 o 
   9  11   2        5.72       11.54     35.60 o 
  11  11   2        0.61       15.64     58.55 o 
  13  11   2      347.62      373.72     70.80 o 
  15  11   2      344.47      208.81     87.95 o 
 -12  12   2      213.46      178.92     55.02 o 
 -10  12   2       23.76      -38.12     59.28 o 
  -8  12   2      579.54      634.52     60.90 o 
  -6  12   2       68.48      -11.35     52.37 o 
  -4  12   2       20.32       73.59     60.22 o 
  -2  12   2        8.85      109.12     76.95 o 
   0  12   2       94.70       58.21     91.47 o 
   2  12   2       51.71       -1.37     57.59 o 
   4  12   2       81.73      160.16     53.29 o 
   6  12   2      199.32      260.87     79.27 o 
   8  12   2       63.81      133.44     56.97 o 
 -35   1   3      471.94      482.53    125.04 o 
 -33   1   3      301.76      266.28     50.22 o 
 -31   1   3       70.04       64.90     31.32 o 
 -29   1   3      106.73       80.45     18.32 o 
 -27   1   3      431.18      431.87     21.83 o 
 -25   1   3     1155.76     1083.28     24.24 o 
 -23   1   3      394.09      370.58     16.13 o 
 -21   1   3        8.47       22.32     19.22 o 
 -19   1   3     6170.13     6292.52     54.76 o 
 -17   1   3       32.30       43.15     13.37 o 
 -15   1   3     1435.49     1813.42     21.29 o 
 -13   1   3      125.03      185.13     14.16 o 
 -11   1   3      362.42      298.43      8.92 o 
  -9   1   3       46.81       29.07      8.88 o 
  -7   1   3    32300.10    31576.18    234.12 o 
  -5   1   3    28287.53    27087.19    220.18 o 
  -3   1   3      152.35      121.73      8.15 o 
  -1   1   3    16811.57    16810.95    167.10 o 
   1   1   3   208170.53   182682.72   2958.56 o 
   3   1   3     1901.25     1937.60     31.37 o 
   5   1   3    13632.43    13739.52    132.52 o 
   7   1   3     2398.16     2239.58     34.61 o 
   9   1   3     4456.36     4364.82     55.26 o 
  11   1   3       96.70       62.53     23.50 o 
  13   1   3     1798.27     1875.99     41.92 o 
  15   1   3        0.29        6.83     25.01 o 
  17   1   3      409.10      399.19     21.63 o 
  19   1   3      284.34      239.45     21.79 o 
  21   1   3      159.16      122.48     27.01 o 
  23   1   3       18.31       22.21     29.77 o 
  25   1   3      194.11      225.50     42.63 o 
  27   1   3        0.03       28.07     35.67 o 
  29   1   3       50.22       55.05     53.76 o 
 -34   2   3        0.05       67.67    118.43 o 
 -32   2   3     1254.69     1443.09     76.09 o 
 -30   2   3       17.04       35.00     53.98 o 
 -28   2   3      109.77       65.35     33.22 o 
 -26   2   3      678.59      707.61     18.99 o 
 -24   2   3      415.66      436.99     17.07 o 
 -22   2   3      163.21      233.06     27.00 o 
 -20   2   3      463.81      379.13     19.20 o 
 -18   2   3     1455.78     1590.63     21.00 o 
 -16   2   3        3.18       -3.43      8.98 o 
 -14   2   3    12058.11    12856.21    210.39 o 
 -12   2   3    13821.37    15052.00    103.47 o 
 -10   2   3      987.15     1015.80     18.21 o 
  -8   2   3     1773.02     1862.72     20.11 o 
  -6   2   3     1364.21     1380.59     16.68 o 
  -2   2   3    21767.70    20118.28    176.70 o 
   0   2   3    11293.60    10306.00     95.62 o 
   2   2   3    13409.95    12989.23    123.64 o 
   4   2   3      263.72      225.97     21.79 o 
   6   2   3     1821.23     1830.23     33.70 o 
   8   2   3     2452.46     2485.99     38.95 o 
  10   2   3      835.29      757.20     19.84 o 
  12   2   3     2191.60     2279.89     32.21 o 
  14   2   3       82.84       99.64     15.31 o 
  16   2   3      585.86      550.08     33.15 o 
  18   2   3       86.70      116.97     18.61 o 
  20   2   3      520.94      544.99     37.82 o 
  22   2   3        0.72       31.70     18.49 o 
  24   2   3      303.89      311.53     58.93 o 
  26   2   3       23.62       -9.16     46.77 o 
  28   2   3        2.52       78.27    123.99 o 
 -33   3   3      445.95      687.39    156.83 o 
 -31   3   3        0.13      -84.63     56.42 o 
 -29   3   3       47.80      -11.75     47.30 o 
 -27   3   3       99.23      145.12     71.09 o 
 -25   3   3      852.20      880.67     52.73 o 
 -23   3   3       20.27        1.23     24.83 o 
 -21   3   3     1058.58     1125.53     35.58 o 
 -19   3   3       86.13       63.70     19.08 o 
 -17   3   3      491.84      467.57     28.77 o 
 -15   3   3      534.54      440.73     24.20 o 
 -13   3   3     3147.90     3809.60     42.55 o 
 -11   3   3        0.76       10.30     11.06 o 
  -9   3   3     9451.88     9445.90     66.03 o 
  -7   3   3        3.65       15.63      9.50 o 
  -5   3   3      696.26      804.22     16.38 o 
  -3   3   3     1584.34     1513.49     19.99 o 
  -1   3   3     6435.56     6624.18     60.66 o 
   1   3   3      197.67      256.70     16.98 o 
   3   3   3      114.87      107.54     24.57 o 
   5   3   3     1362.71     1226.32     21.59 o 
   7   3   3     3979.84     4153.36     57.73 o 
   9   3   3     6245.13     5873.09     98.56 o 
  11   3   3     3232.98     3259.17     40.06 o 
  13   3   3      236.77      281.46     28.58 o 
  15   3   3      155.25      140.15     20.57 o 
  17   3   3     1597.68     1510.12     44.01 o 
  19   3   3      603.93      543.24     17.50 o 
  21   3   3      615.76      587.01     50.42 o 
  23   3   3      550.06      524.76     34.90 o 
  25   3   3        8.09      -51.56     35.35 o 
  27   3   3       22.94      138.49    108.52 o 
 -32   4   3       39.14        0.96     78.59 o 
 -30   4   3       48.42      -32.75     60.95 o 
 -28   4   3       32.92       15.38     41.68 o 
 -26   4   3        4.28       81.42     23.03 o 
 -24   4   3      210.05      203.29     37.22 o 
 -22   4   3       46.13       40.84     21.95 o 
 -20   4   3       42.24       44.89     22.50 o 
 -18   4   3     1026.84     1142.55     31.99 o 
 -16   4   3       80.84        8.05     28.02 o 
 -14   4   3     1661.30     1786.12     41.91 o 
 -12   4   3      152.22      178.04     30.11 o 
 -10   4   3     1048.18     1018.54     16.69 o 
  -8   4   3      252.43      334.88     14.20 o 
  -6   4   3     7204.62     7259.37     57.74 o 
  -4   4   3     1367.41     1382.04     19.38 o 
  -2   4   3     8410.06     8449.42     70.21 o 
   0   4   3        0.13      -20.15     13.44 o 
   2   4   3     3461.55     3935.68     43.96 o 
   4   4   3     5137.88     4734.86     48.30 o 
   6   4   3     3584.51     3764.06     45.85 o 
   8   4   3      544.79      609.04     38.19 o 
  10   4   3     1121.35     1082.97     25.08 o 
  12   4   3      219.10      163.90     26.93 o 
  14   4   3      929.21      830.98     37.87 o 
  16   4   3      349.26      400.88     36.16 o 
  18   4   3     1138.14     1101.37     36.97 o 
  20   4   3      346.06      273.81     32.17 o 
  22   4   3       81.58       99.99     59.76 o 
  24   4   3       51.54       10.31     64.69 o 
  26   4   3      320.16      463.57    137.79 o 
  28   4   3       23.13      135.32    127.22 o 
 -31   5   3        0.87       18.64     66.58 o 
 -29   5   3       28.61      -12.01     53.64 o 
 -27   5   3       45.40      -10.51     42.48 o 
 -25   5   3       41.36       13.01     44.62 o 
 -23   5   3        2.15      -40.38     26.92 o 
 -21   5   3      374.85      385.61     27.35 o 
 -19   5   3     1506.73     1464.04     39.51 o 
 -17   5   3      143.63      129.34     22.40 o 
 -15   5   3      134.34      152.95     27.92 o 
 -13   5   3      513.58      487.11     26.82 o 
 -11   5   3      621.65      805.39     16.87 o 
  -9   5   3     1766.63     1848.44     25.06 o 
  -7   5   3     2704.42     3008.94     33.28 o 
  -5   5   3     4020.65     4376.03     42.53 o 
  -3   5   3        6.28       -9.71     18.17 o 
  -1   5   3       15.10       56.15     16.90 o 
   1   5   3     1225.34     1313.40     21.87 o 
   3   5   3       62.27       60.61     13.07 o 
   5   5   3      525.09      398.29     20.25 o 
   7   5   3     3028.51     2835.60     37.83 o 
   9   5   3       38.96       67.89     23.94 o 
  11   5   3        3.31       57.35     34.82 o 
  13   5   3     2960.85     2843.72     71.09 o 
  15   5   3       15.47      -15.92     31.18 o 
  17   5   3      919.69      875.19     48.84 o 
  19   5   3       17.93       63.36     34.20 o 
  21   5   3       94.12      116.31     34.91 o 
  23   5   3        1.10       13.02     42.87 o 
  25   5   3       33.70       22.90     54.62 o 
  27   5   3        4.73       75.54     70.39 o 
 -30   6   3       72.14       35.93     55.71 o 
 -28   6   3       48.73       81.75     53.24 o 
 -26   6   3        8.31      -58.57     57.73 o 
 -24   6   3       17.08        2.83     33.95 o 
 -22   6   3       15.60       21.73     27.51 o 
 -20   6   3      823.02      960.85     41.68 o 
 -18   6   3     1321.58     1413.69     43.53 o 
 -16   6   3       16.97        0.09     24.84 o 
 -14   6   3      106.36       99.29     36.29 o 
 -12   6   3      192.85      221.66     27.05 o 
 -10   6   3        2.44       18.07     17.97 o 
  -8   6   3       25.10      148.67     20.95 o 
  -6   6   3     1581.92     1518.14     25.86 o 
  -4   6   3      594.77      605.35     17.74 o 
  -2   6   3      657.19      614.58     20.00 o 
   0   6   3      338.21      367.58     20.15 o 
   2   6   3      358.18      405.05     16.36 o 
   4   6   3     1558.50     1637.40     32.66 o 
   6   6   3      806.66      897.88     28.54 o 
   8   6   3      541.03      650.52     20.73 o 
  10   6   3      620.19      599.67     32.39 o 
  12   6   3        1.31       24.92     46.22 o 
  14   6   3      672.68      646.23     29.64 o 
  16   6   3        6.80        8.00     30.14 o 
  18   6   3      126.76       91.81     31.55 o 
  20   6   3      180.13      245.83     34.84 o 
  22   6   3       20.22      -71.10     47.40 o 
  24   6   3      108.23       -8.80     61.74 o 
 -29   7   3        2.51      110.06     71.91 o 
 -27   7   3       60.72      -15.97     52.10 o 
 -25   7   3       19.92       58.06     55.06 o 
 -23   7   3       61.44       77.14     41.04 o 
 -21   7   3      620.62      482.77     42.20 o 
 -19   7   3      855.19      813.03     49.90 o 
 -17   7   3        0.32       43.75     29.53 o 
 -15   7   3       22.61       34.46     39.23 o 
 -13   7   3      835.72      693.06     26.10 o 
 -11   7   3       40.61       15.28     19.85 o 
  -9   7   3      716.01      725.55     21.85 o 
  -7   7   3     2942.27     2729.80     36.21 o 
  -5   7   3      570.43      491.94     22.70 o 
  -3   7   3       14.84       28.88     23.60 o 
  -1   7   3     2220.82     2284.82     33.48 o 
   1   7   3      154.95      168.73     29.33 o 
   3   7   3        3.42        0.03     23.61 o 
   5   7   3     2753.10     2600.59     38.66 o 
   7   7   3      302.36      324.05     29.00 o 
   9   7   3     1013.18      966.11     24.80 o 
  11   7   3      119.42       99.31     20.96 o 
  13   7   3      814.71      715.05     49.60 o 
  15   7   3       59.17       14.36     37.96 o 
  17   7   3      174.91       70.27     35.40 o 
  19   7   3      214.86      221.49     56.80 o 
  21   7   3        4.64      -44.36     79.58 o 
  23   7   3       65.87       32.70     80.08 o 
 -28   8   3      114.51      -17.49     79.38 o 
 -26   8   3      101.73      196.19     85.08 o 
 -24   8   3        1.42      -51.87     64.51 o 
 -22   8   3       16.26      135.24     48.85 o 
 -20   8   3       43.19      106.15     70.41 o 
 -18   8   3       75.01       88.48     31.33 o 
 -16   8   3      132.77       48.67     37.19 o 
 -14   8   3      116.74      153.62     26.64 o 
 -12   8   3       22.06      -21.86     18.37 o 
 -10   8   3      545.57      551.42     32.94 o 
  -8   8   3     3561.17     3613.57     44.16 o 
  -6   8   3      222.82      245.28     24.42 o 
  -4   8   3       72.08       57.49     22.06 o 
  -2   8   3       43.15       46.66     35.01 o 
   0   8   3        0.01        7.82     32.11 o 
   2   8   3       52.62       37.94     22.56 o 
   4   8   3       35.54       26.86     30.17 o 
   6   8   3     1413.37     1403.56     42.47 o 
   8   8   3      462.66      486.77     32.60 o 
  10   8   3      144.47       95.20     24.95 o 
  12   8   3        7.48      -14.64     43.93 o 
  14   8   3       11.17       11.80     39.27 o 
  16   8   3       33.48      168.18     55.16 o 
  18   8   3        7.07       46.37     69.71 o 
  20   8   3      146.37      167.34     70.75 o 
  22   8   3      349.72      321.64     97.50 o 
 -25   9   3      769.04      905.11    105.37 o 
 -23   9   3        0.21      -50.21     62.14 o 
 -21   9   3        1.41      -31.27     65.02 o 
 -19   9   3        6.77      -18.78     58.56 o 
 -17   9   3      299.75      310.72     58.68 o 
 -15   9   3        8.97       43.94     34.99 o 
 -13   9   3      310.95      312.64     31.63 o 
 -11   9   3      280.51      361.03     42.42 o 
  -9   9   3        1.63       -3.13     21.89 o 
  -7   9   3     2678.46     2577.77     47.60 o 
  -5   9   3      753.39      820.15     33.60 o 
  -3   9   3      330.15      418.68     23.14 o 
  -1   9   3      134.99      180.89     29.12 o 
   1   9   3      117.00      140.60     24.21 o 
   3   9   3      176.04      205.43     29.67 o 
   5   9   3        1.83       17.08     22.29 o 
   7   9   3        8.98       30.69     37.13 o 
   9   9   3      125.20      167.17     32.11 o 
  11   9   3      415.38      426.40     28.48 o 
  13   9   3      426.11      512.44     64.73 o 
  15   9   3      124.83      161.09     78.30 o 
  17   9   3      565.02      351.82     75.59 o 
  19   9   3      159.12      131.42     93.77 o 
 -22  10   3        1.14      133.07    110.86 o 
 -20  10   3      204.90      348.23     58.17 o 
 -18  10   3        9.90      114.46     69.98 o 
 -16  10   3       19.77       11.94     48.93 o 
 -14  10   3      172.02      275.17     51.76 o 
 -12  10   3       18.08       31.88     32.69 o 
 -10  10   3       46.91       62.46     26.82 o 
  -8  10   3        0.09      -19.02     30.77 o 
  -6  10   3       87.38       48.21     31.61 o 
  -4  10   3      238.66      247.43     24.87 o 
  -2  10   3      239.37      262.20     24.87 o 
   0  10   3      325.78      340.48     27.66 o 
   2  10   3       41.23       80.91     36.99 o 
   4  10   3       40.01       75.81     39.87 o 
   6  10   3      120.39       88.52     27.04 o 
   8  10   3       37.99       -2.32     39.28 o 
  10  10   3       60.11        1.19     30.66 o 
  12  10   3      390.65      369.42     42.19 o 
  14  10   3      408.37      546.36     83.74 o 
  16  10   3        4.31      -50.63     75.21 o 
 -19  11   3      220.04      145.13     91.51 o 
 -17  11   3       58.87      159.87     69.97 o 
 -15  11   3       33.61      -33.77     53.67 o 
 -13  11   3       25.22      -16.21     38.06 o 
 -11  11   3       36.68      145.08     61.12 o 
  -9  11   3       40.27       61.55     33.29 o 
  -7  11   3        4.08      -47.61     31.74 o 
  -5  11   3     1019.00     1125.68     44.06 o 
  -3  11   3       53.52       96.35     31.61 o 
  -1  11   3      246.83      228.02     38.95 o 
   1  11   3        9.59      -18.82     33.27 o 
   3  11   3        4.26      -22.92     41.10 o 
   5  11   3      111.25      117.82     68.77 o 
   7  11   3        6.43       -6.23     42.51 o 
   9  11   3        0.01      100.94     60.68 o 
  11  11   3      548.61      778.05     66.69 o 
  13  11   3       10.15        9.08     96.61 o 
 -14  12   3        5.49       10.47     53.21 o 
 -12  12   3        0.00      -88.11     58.74 o 
 -10  12   3        6.94       34.54     52.10 o 
  -8  12   3       18.59      -61.05     60.50 o 
  -6  12   3      189.79       95.19     56.00 o 
  -4  12   3      141.87      163.59    104.73 o 
  -2  12   3      173.94      197.72     79.68 o 
   0  12   3       31.15      184.90     56.04 o 
   2  12   3        9.95      -46.75     54.45 o 
   4  12   3      347.85      478.64     77.47 o 
   6  12   3      180.85       36.98     50.71 o 
   8  12   3      119.17      184.02     61.38 o 
 -36   0   4       12.75       20.09    209.48 o 
 -34   0   4       41.45     -101.22     67.48 o 
 -32   0   4        0.06      -72.11     48.22 o 
 -30   0   4      661.68      645.44     49.60 o 
 -28   0   4     1180.41     1256.09     49.71 o 
 -26   0   4     1552.90     1459.33     41.39 o 
 -24   0   4     2591.86     2630.23     48.88 o 
 -22   0   4      236.47      290.14     33.28 o 
 -20   0   4     3193.47     3414.00     52.00 o 
 -18   0   4      853.54      692.92     23.05 o 
 -16   0   4     2237.03     2122.29     39.11 o 
 -14   0   4       36.11       41.37     22.06 o 
 -12   0   4       37.82       19.87     23.36 o 
 -10   0   4     4373.09     3940.19     50.75 o 
  -8   0   4     3222.32     3288.09     54.63 o 
  -6   0   4     4119.22     3619.79     57.91 o 
  -4   0   4   227902.53   195402.67   2834.65 o 
  -2   0   4      814.67      793.29     32.24 o 
   0   0   4      271.94      337.53     20.07 o 
   2   0   4      118.62      112.65     37.71 o 
   4   0   4     7814.55     7687.98    133.28 o 
   6   0   4      545.08      445.45     22.83 o 
   8   0   4     1473.07     1339.35     34.40 o 
  10   0   4      522.77      381.91     38.95 o 
  12   0   4      893.20      883.37     56.49 o 
  14   0   4       58.16       24.11     42.67 o 
  16   0   4       11.57      120.16     36.45 o 
  18   0   4      306.95      274.19     32.63 o 
  20   0   4      665.43      702.13     40.30 o 
  22   0   4        0.01        9.48     40.47 o 
  24   0   4      151.84      148.92     51.26 o 
  26   0   4        6.17      -96.07     64.05 o 
  28   0   4       93.13        9.85     65.94 o 
 -35   1   4       68.86       84.69     95.84 o 
 -33   1   4        5.10      104.36     51.87 o 
 -31   1   4      767.55      777.30     37.06 o 
 -29   1   4       64.41       59.38     25.27 o 
 -27   1   4      528.28      565.97     26.61 o 
 -25   1   4     1317.88     1463.74     33.01 o 
 -23   1   4       42.20       75.55     17.93 o 
 -21   1   4     1414.52     1545.29     25.87 o 
 -19   1   4       16.03       27.53     16.83 o 
 -17   1   4      811.65      793.17     17.27 o 
 -15   1   4      991.24     1170.53     17.25 o 
 -13   1   4     1238.74     1302.03     17.04 o 
 -11   1   4        4.63       13.66      8.31 o 
  -9   1   4      241.41      198.06     10.93 o 
  -7   1   4    21692.13    20875.27    182.62 o 
  -5   1   4     4368.90     4162.60     43.67 o 
  -3   1   4     6681.52     6118.34     63.66 o 
  -1   1   4    37666.52    35061.46    342.27 o 
   1   1   4      106.22      123.22     17.46 o 
   3   1   4      469.42      563.89     19.09 o 
   5   1   4      292.83      225.32     15.04 o 
   7   1   4     3778.98     3688.61     69.42 o 
   9   1   4      108.59      131.20     29.25 o 
  11   1   4      187.71      145.97     18.99 o 
  13   1   4      583.47      612.09     29.58 o 
  15   1   4      106.29       88.27     21.95 o 
  17   1   4      115.55      113.25     21.14 o 
  19   1   4       55.25       46.82     23.46 o 
  21   1   4       21.62       -7.03     28.90 o 
  23   1   4      150.72      206.85     27.59 o 
  25   1   4       12.25      101.82     38.18 o 
  27   1   4       93.62      251.47     48.15 o 
 -34   2   4      526.97      495.43    110.62 o 
 -32   2   4       73.04       88.83     86.13 o 
 -30   2   4      217.47      225.86     67.27 o 
 -28   2   4      292.92      299.58     37.73 o 
 -26   2   4      135.77       88.63     20.06 o 
 -24   2   4      142.60      130.80     22.53 o 
 -22   2   4      172.21      188.65     18.49 o 
 -20   2   4       29.61       31.44     19.95 o 
 -18   2   4      333.08      245.11     14.09 o 
 -16   2   4       18.21       26.01     14.69 o 
 -14   2   4     4421.03     4430.30     43.64 o 
 -12   2   4     3200.45     3036.61     26.66 o 
 -10   2   4        0.59        4.13     12.68 o 
  -8   2   4        3.00       31.10     19.91 o 
  -6   2   4     1024.92      916.17     24.92 o 
  -4   2   4    32542.10    31442.00    272.51 o 
   0   2   4      430.33      452.06     21.10 o 
   2   2   4      651.68      830.15     27.82 o 
   4   2   4     7591.33     8168.27    115.28 o 
   6   2   4     3000.13     3268.51     42.22 o 
   8   2   4        9.34       13.22     35.65 o 
  10   2   4      105.53      124.15     18.94 o 
  12   2   4      440.73      481.36     30.66 o 
  14   2   4       18.58       43.31     16.75 o 
  16   2   4     1556.03     1488.55     42.14 o 
  18   2   4      464.20      565.28     24.26 o 
  20   2   4     1113.81     1100.26     35.11 o 
  22   2   4       52.01       19.04     30.74 o 
  24   2   4      177.70      279.10     55.41 o 
  26   2   4       99.98      133.25     41.69 o 
  28   2   4        1.10      282.14    236.67 o 
 -35   3   4      301.26      284.04     72.93 o 
 -33   3   4     2884.06     3291.15    159.97 o 
 -31   3   4      245.00      193.36     47.10 o 
 -29   3   4      122.36      130.77     56.15 o 
 -27   3   4      489.87      493.13     42.39 o 
 -25   3   4      491.70      545.66     49.46 o 
 -23   3   4     1176.75     1057.48     51.30 o 
 -21   3   4     1822.93     1737.50     37.63 o 
 -19   3   4     1988.00     2012.17     40.22 o 
 -17   3   4     7363.68     7434.23     73.77 o 
 -15   3   4       83.49       54.63     16.94 o 
 -13   3   4      760.28      826.07     16.79 o 
 -11   3   4     2182.19     2266.47     27.01 o 
  -9   3   4     1806.63     1827.67     21.67 o 
  -7   3   4      959.45      767.24     16.95 o 
  -5   3   4      390.96      522.36     21.37 o 
  -3   3   4       28.70       17.44     14.68 o 
  -1   3   4        0.66      -24.55     16.37 o 
   1   3   4     7189.86     7637.04     77.12 o 
   3   3   4    12226.95    12992.33    124.52 o 
   5   3   4      180.92      190.72     14.74 o 
   7   3   4     2145.94     2418.96     31.79 o 
   9   3   4     6944.57     7464.69    115.78 o 
  11   3   4     1061.89     1039.48     32.27 o 
  13   3   4      126.84      112.97     25.76 o 
  15   3   4      461.98      393.05     24.00 o 
  17   3   4     1167.49     1237.47     26.99 o 
  19   3   4     1580.81     1594.75     40.25 o 
  21   3   4      428.84      427.75     20.63 o 
  23   3   4      314.34      255.46     57.56 o 
  25   3   4      181.44      102.74     66.92 o 
  27   3   4      128.86      272.59    220.38 o 
 -34   4   4      354.93      373.99     94.34 o 
 -32   4   4       75.19      227.73     66.38 o 
 -30   4   4      515.53      625.60     49.58 o 
 -28   4   4       12.28      -50.16     38.59 o 
 -26   4   4      104.37      102.14     47.81 o 
 -24   4   4      345.82      414.08     34.04 o 
 -22   4   4      428.51      517.18     29.25 o 
 -20   4   4     2422.84     2483.52     42.28 o 
 -18   4   4        2.98       21.85     42.73 o 
 -16   4   4     2067.74     2046.58     31.82 o 
 -14   4   4     3283.27     3441.30     33.53 o 
 -12   4   4      543.75      527.74     15.62 o 
 -10   4   4     2409.68     2412.05     33.16 o 
  -8   4   4      828.34      888.24     17.10 o 
  -6   4   4     2602.09     2656.31     30.75 o 
  -4   4   4     3533.68     3470.17     35.92 o 
  -2   4   4     2986.39     3077.39     34.38 o 
   2   4   4     1345.42     1701.51     27.07 o 
   4   4   4     6316.39     6420.17     77.63 o 
   6   4   4     3086.35     2900.22     36.98 o 
   8   4   4     7020.59     7613.05     87.74 o 
  10   4   4      103.31      138.61     20.98 o 
  12   4   4       31.38       24.63     25.58 o 
  14   4   4       51.87       66.54     29.76 o 
  16   4   4     3073.00     2861.77     51.44 o 
  18   4   4     1013.79     1026.65     38.32 o 
  20   4   4      134.43       78.68     28.32 o 
  22   4   4      415.05      494.12     35.61 o 
  24   4   4       43.11      -75.06     67.80 o 
  26   4   4       62.44        4.10    346.32 o 
 -33   5   4       13.97      136.10     89.06 o 
 -31   5   4       26.11      -40.99     55.67 o 
 -29   5   4      607.16      679.77     79.49 o 
 -27   5   4       20.11       69.43     92.90 o 
 -25   5   4       71.70      128.51     37.14 o 
 -23   5   4      344.13      322.35     33.20 o 
 -21   5   4      230.02      338.73     41.05 o 
 -19   5   4      242.38      260.42     37.45 o 
 -17   5   4      621.76      648.76     34.60 o 
 -15   5   4      170.19      281.46     48.63 o 
 -13   5   4      906.13      811.14     28.57 o 
 -11   5   4      326.15      252.04     17.26 o 
  -9   5   4        0.63      -13.41     15.32 o 
  -7   5   4     1316.99     1236.82     28.27 o 
  -5   5   4        1.78      -20.02     14.55 o 
  -3   5   4     2697.12     2692.27     40.37 o 
  -1   5   4      766.04      745.19     22.58 o 
   1   5   4       32.79       67.11     23.37 o 
   3   5   4        1.36      -12.00     14.38 o 
   5   5   4        5.61      -10.71     22.72 o 
   7   5   4      886.97      971.39     21.38 o 
   9   5   4    11194.08    10989.29    105.91 o 
  11   5   4     1469.70     1231.40     41.35 o 
  13   5   4       79.64       98.30     27.81 o 
  15   5   4       41.23      111.16     52.76 o 
  17   5   4      141.00      119.26     38.03 o 
  19   5   4       11.18      -70.58     47.06 o 
  21   5   4      143.01      201.21     41.60 o 
  23   5   4      832.43     1164.00     81.19 o 
  25   5   4      113.24      103.77     64.99 o 
 -32   6   4      221.99      339.62     80.20 o 
 -30   6   4       60.05      -23.32    101.98 o 
 -28   6   4       72.41       82.37     98.78 o 
 -26   6   4      183.31      196.84     49.46 o 
 -24   6   4      784.63      748.42     50.80 o 
 -22   6   4       31.62       75.91     41.01 o 
 -20   6   4      131.12       85.47     36.65 o 
 -18   6   4     1309.35     1254.31     66.93 o 
 -16   6   4       16.25       15.08     41.09 o 
 -14   6   4      414.29      405.51     21.34 o 
 -12   6   4        6.58       26.83     15.23 o 
 -10   6   4     1278.22     1317.15     26.14 o 
  -8   6   4     1806.60     1705.22     28.50 o 
  -6   6   4     1821.02     1804.86     40.11 o 
  -4   6   4        0.19       25.79     16.28 o 
  -2   6   4      143.19      136.11     25.68 o 
   0   6   4      561.79      573.96     20.63 o 
   2   6   4      460.23      421.06     24.89 o 
   4   6   4      806.76      956.69     33.49 o 
   6   6   4     1897.20     1836.59     45.02 o 
   8   6   4      972.15      924.66     30.97 o 
  10   6   4        2.51      -13.40     24.18 o 
  12   6   4     1437.06     1413.71     43.68 o 
  14   6   4       34.70        2.80     41.99 o 
  16   6   4       57.58      111.98     42.49 o 
  18   6   4        2.56      114.54     37.89 o 
  20   6   4      124.93      146.67     45.81 o 
  22   6   4       33.22        1.70     55.32 o 
  24   6   4       17.46       26.06    126.11 o 
 -29   7   4      198.92      390.15     72.12 o 
 -27   7   4       26.87      -34.28     54.21 o 
 -25   7   4        0.15      -38.34     54.63 o 
 -23   7   4       62.89      131.24     55.93 o 
 -21   7   4       16.39      115.99     55.53 o 
 -19   7   4       84.99       23.66     30.16 o 
 -17   7   4      267.46      246.69     33.45 o 
 -15   7   4      878.88      850.78     35.07 o 
 -13   7   4       12.76        7.49     17.71 o 
 -11   7   4     1230.39     1362.45     36.01 o 
  -9   7   4      753.59      679.74     24.10 o 
  -7   7   4      471.09      498.70     25.62 o 
  -5   7   4       60.07      117.43     19.15 o 
  -3   7   4       77.93       59.35     18.92 o 
  -1   7   4       26.19       23.56     29.51 o 
   1   7   4     2181.47     2191.41     35.92 o 
   3   7   4      711.13      701.02     23.86 o 
   5   7   4      322.52      291.81     21.06 o 
   7   7   4      392.74      381.36     43.55 o 
   9   7   4     1078.75     1044.25     36.07 o 
  11   7   4      875.15      901.93     33.36 o 
  13   7   4      463.45      548.25     64.86 o 
  15   7   4       58.27      139.28     40.14 o 
  17   7   4        0.11      -27.42     58.55 o 
  19   7   4      197.96      247.92     48.02 o 
  21   7   4       15.22       -1.22     80.37 o 
  23   7   4      315.10      378.46     89.51 o 
 -28   8   4      125.28      287.25     69.17 o 
 -26   8   4       66.68      -17.95     81.32 o 
 -24   8   4       33.84      -81.51     61.56 o 
 -22   8   4        0.00       45.03     88.05 o 
 -20   8   4       40.42       70.85     81.24 o 
 -18   8   4      508.60      395.51     44.27 o 
 -16   8   4        6.39        3.08     20.71 o 
 -14   8   4     1372.37     1339.96     30.38 o 
 -12   8   4      643.21      575.00     20.11 o 
 -10   8   4      749.26      710.79     33.92 o 
  -8   8   4     1447.14     1527.30     31.33 o 
  -6   8   4      740.95      702.31     32.60 o 
  -4   8   4       69.75       86.63     29.45 o 
  -2   8   4     1250.13     1144.02     27.78 o 
   0   8   4       26.20       -6.19     18.10 o 
   2   8   4      535.86      505.48     23.16 o 
   4   8   4      198.47      206.89     27.38 o 
   6   8   4      662.57      678.03     33.18 o 
   8   8   4      247.96      235.90     27.16 o 
  10   8   4       50.98       17.66     27.94 o 
  12   8   4     1078.40     1067.93     74.12 o 
  14   8   4      578.61      663.14     69.28 o 
  16   8   4      176.19      194.69     59.15 o 
  18   8   4       28.00       92.54    127.84 o 
  20   8   4      103.81      366.92     78.41 o 
 -25   9   4      164.92      232.03     79.33 o 
 -23   9   4      214.13      307.63    150.27 o 
 -21   9   4      244.11      250.25     66.71 o 
 -19   9   4        0.09       62.02     46.53 o 
 -17   9   4       94.43       53.72     52.25 o 
 -15   9   4       59.84       91.76     26.08 o 
 -13   9   4      570.06      475.11     24.79 o 
 -11   9   4        5.96        3.97     25.54 o 
  -9   9   4      729.28      822.69     27.98 o 
  -7   9   4     2040.49     1889.17     46.93 o 
  -5   9   4        1.87      -22.54     22.27 o 
  -3   9   4     1392.61     1280.92     41.34 o 
  -1   9   4     3844.19     3828.58     53.52 o 
   1   9   4      406.86      310.19     29.54 o 
   3   9   4      541.48      589.65     30.31 o 
   5   9   4     1027.98     1009.02     31.87 o 
   7   9   4      252.35      221.01     25.27 o 
   9   9   4        5.81      -39.08     26.05 o 
  11   9   4       98.41       29.93     49.87 o 
  13   9   4        4.86       15.95     39.37 o 
  15   9   4        0.25      202.98    105.53 o 
  17   9   4       51.11      153.85     86.39 o 
  19   9   4        3.42      -31.77    100.54 o 
 -22  10   4      324.14      610.30    152.59 o 
 -20  10   4        7.53       -6.49     77.45 o 
 -18  10   4      267.70      204.47     57.31 o 
 -16  10   4        3.92      -40.57     27.05 o 
 -14  10   4        0.13        2.70     30.84 o 
 -12  10   4       13.62       -9.46     23.32 o 
 -10  10   4      251.90      355.80     27.18 o 
  -8  10   4      446.39      452.10     28.60 o 
  -6  10   4      417.85      381.16     44.78 o 
  -4  10   4        0.04        3.52     30.33 o 
  -2  10   4      104.14      141.27     23.32 o 
   0  10   4       66.36       70.17     24.63 o 
   2  10   4        7.74      -40.33     46.47 o 
   4  10   4        5.32       -6.02     39.91 o 
   6  10   4      694.04      658.25     50.09 o 
   8  10   4       12.13       -3.19     34.95 o 
  10  10   4       32.65      -48.92     44.31 o 
  12  10   4       82.92      214.03    109.97 o 
  14  10   4      209.39      375.97     82.21 o 
  16  10   4      133.28      372.52    104.55 o 
 -19  11   4      161.90       20.77     81.18 o 
 -17  11   4       10.06       11.88     89.02 o 
 -15  11   4       48.90       61.25     94.08 o 
 -13  11   4       14.20       40.03     38.38 o 
 -11  11   4       15.91       46.31     57.86 o 
  -9  11   4       88.13       62.30     30.32 o 
  -7  11   4       66.94       65.49     32.84 o 
  -5  11   4        0.57      -33.34     33.54 o 
  -3  11   4       91.71       69.86     34.10 o 
  -1  11   4       64.23       59.67     40.03 o 
   1  11   4      405.69      541.11     78.74 o 
   3  11   4       12.30       87.83     43.98 o 
   5  11   4        0.69      -53.08     50.34 o 
   7  11   4        0.15      -12.04     44.36 o 
   9  11   4       12.99       23.12     49.88 o 
  11  11   4       17.86       47.08    112.90 o 
 -14  12   4      224.67      251.25    122.68 o 
 -12  12   4        2.04      -63.04     61.42 o 
 -10  12   4       42.14      -56.38     81.52 o 
  -8  12   4       17.51       93.41    102.13 o 
  -6  12   4      822.93      854.80     69.17 o 
  -4  12   4        7.44      -99.65     66.43 o 
  -2  12   4        0.23      -76.76     51.17 o 
   0  12   4        6.60       19.16     71.71 o 
   2  12   4       95.51      137.06     79.00 o 
   4  12   4       21.60      -24.82     77.99 o 
   6  12   4      162.86      199.39     77.37 o 
 -35   1   5        2.70      -67.03     66.78 o 
 -33   1   5       84.19       48.91     37.83 o 
 -31   1   5        0.69       20.56     22.10 o 
 -29   1   5       62.50       82.31     19.73 o 
 -27   1   5       95.48      153.63     19.74 o 
 -25   1   5     3580.59     3498.08     53.75 o 
 -23   1   5     2316.60     2171.33     37.45 o 
 -21   1   5       85.58      173.20     25.73 o 
 -19   1   5      429.33      479.46     13.55 o 
 -17   1   5      759.54      849.95     17.06 o 
 -15   1   5     6830.43     6766.53     57.74 o 
 -13   1   5      727.63      777.62     14.14 o 
 -11   1   5     2513.79     2450.93     33.44 o 
  -9   1   5    12462.52    12420.29    113.82 o 
  -7   1   5    14943.94    14256.61    129.31 o 
  -5   1   5       57.11       43.59     25.60 o 
  -3   1   5     7407.32     7165.19     75.56 o 
  -1   1   5      471.15      576.22     23.68 o 
   1   1   5      593.90      356.88     31.57 o 
   3   1   5     7226.99     7275.54     73.56 o 
   5   1   5    11082.94    11774.27    122.75 o 
   7   1   5       11.25       10.28     15.65 o 
   9   1   5      485.38      459.03     22.77 o 
  11   1   5      370.44      448.21     28.79 o 
  13   1   5       64.89       70.58     22.14 o 
  15   1   5     1127.59     1032.79     63.64 o 
  17   1   5        4.02      -12.98     26.92 o 
  19   1   5      433.25      455.28     24.60 o 
  21   1   5        8.50       60.54     25.47 o 
  23   1   5       23.92      107.70     36.69 o 
  25   1   5      320.29      295.65    123.17 o 
  27   1   5       61.66      -53.58    131.85 o 
 -36   2   5       69.19      101.06    117.75 o 
 -34   2   5        8.85       95.51     68.75 o 
 -32   2   5      255.16      103.98     55.49 o 
 -30   2   5      377.12      363.18     29.74 o 
 -28   2   5      770.17      863.32     43.62 o 
 -26   2   5      303.31      271.05     16.29 o 
 -24   2   5     1556.31     1751.63     34.40 o 
 -22   2   5      280.62      219.02     19.50 o 
 -20   2   5       23.72       61.08     17.33 o 
 -18   2   5      469.64      513.11     15.54 o 
 -16   2   5      110.12      167.73     13.06 o 
 -14   2   5     7204.58     7609.00     60.63 o 
 -12   2   5        5.21      -14.07     10.21 o 
 -10   2   5     1338.79     1260.21     19.20 o 
  -8   2   5      663.69      656.25     16.60 o 
  -6   2   5     1602.42     1760.36     38.28 o 
  -4   2   5     8910.98     8612.62     89.61 o 
  -2   2   5     5635.39     5223.82     59.99 o 
   4   2   5     2164.90     2315.47     38.11 o 
   6   2   5     4598.54     4990.82     63.84 o 
   8   2   5      215.10      211.83     28.35 o 
  10   2   5       62.84      169.57     20.43 o 
  12   2   5      153.99      195.78     34.21 o 
  14   2   5      205.13      257.02     21.65 o 
  16   2   5       26.01       74.25     34.01 o 
  18   2   5        0.04      -17.89     22.24 o 
  20   2   5      581.36      574.61     54.90 o 
  22   2   5      277.89      269.51     29.59 o 
  24   2   5      247.28      261.29     45.81 o 
  26   2   5       14.75      -48.28     51.27 o 
 -35   3   5       31.09       72.09     97.09 o 
 -33   3   5        0.08      103.26     53.66 o 
 -31   3   5      213.53      261.60     57.38 o 
 -29   3   5      844.43      830.86     50.10 o 
 -27   3   5       89.51       51.71     43.68 o 
 -25   3   5       32.88       58.33     34.92 o 
 -23   3   5     2819.51     2845.01     48.58 o 
 -21   3   5      554.70      530.59     42.41 o 
 -19   3   5       29.02      -12.96     20.47 o 
 -17   3   5      160.97      234.54     22.82 o 
 -15   3   5      855.02      819.05     15.35 o 
 -13   3   5      962.86     1192.80     19.60 o 
 -11   3   5     3686.82     3707.54     37.18 o 
  -9   3   5     4225.49     4325.48     41.58 o 
  -7   3   5        0.74       -9.92     14.48 o 
  -5   3   5     3862.22     3682.07     38.11 o 
  -3   3   5      990.46     1147.11     25.77 o 
  -1   3   5      512.47      418.86     17.49 o 
   1   3   5     1251.95     1357.75     27.79 o 
   3   3   5     2220.18     1943.52     40.64 o 
   5   3   5        1.14       34.61     20.62 o 
   7   3   5      118.92       56.15     21.15 o 
   9   3   5       40.82       -4.28     32.20 o 
  11   3   5      110.20      139.68     29.37 o 
  13   3   5      461.37      462.55     28.05 o 
  15   3   5     2331.48     2251.09     36.28 o 
  17   3   5      605.32      610.90     24.62 o 
  19   3   5      246.59      203.55     21.80 o 
  21   3   5      156.29      155.66     26.60 o 
  23   3   5        4.09      -58.75     52.71 o 
  25   3   5       92.78      306.20     92.62 o 
 -34   4   5       89.38       38.32    115.80 o 
 -32   4   5       64.40       59.12     68.16 o 
 -30   4   5       62.54      -20.00     48.64 o 
 -28   4   5      293.81      202.06     72.61 o 
 -26   4   5      103.58       77.98     45.05 o 
 -24   4   5      139.70       86.61     45.73 o 
 -22   4   5     3405.53     3136.58     60.03 o 
 -20   4   5        7.64       20.15     23.53 o 
 -18   4   5      980.74     1087.23     36.77 o 
 -16   4   5     1664.32     1516.04     20.33 o 
 -14   4   5     3044.66     2788.85     39.64 o 
 -12   4   5     2834.90     2852.36     30.38 o 
  -8   4   5      349.50      336.89     14.53 o 
  -6   4   5     1259.01     1389.42     25.88 o 
  -4   4   5     1090.19     1299.23     25.77 o 
  -2   4   5     2436.13     2568.43     36.20 o 
   0   4   5      205.64      230.89     19.41 o 
   2   4   5      678.90      553.69     20.50 o 
   4   4   5     2837.31     2463.09     40.20 o 
   6   4   5      352.17      333.55     19.63 o 
   8   4   5     3831.67     3695.13     45.92 o 
  10   4   5      462.57      513.32     30.07 o 
  12   4   5     2553.74     2549.39     68.24 o 
  14   4   5     1039.10      984.75     32.38 o 
  16   4   5      358.49      418.62     35.99 o 
  18   4   5      329.79      477.22     51.15 o 
  20   4   5        1.37      -14.14     36.17 o 
  22   4   5       49.02      -87.31     61.92 o 
  24   4   5      154.37      263.12     80.19 o 
 -33   5   5        2.55      -16.90     81.42 o 
 -31   5   5      136.69      149.12     48.08 o 
 -29   5   5      145.11       67.75     67.31 o 
 -27   5   5        8.69       21.53     55.31 o 
 -25   5   5       18.37      -30.44     32.94 o 
 -23   5   5      326.59      226.35     39.79 o 
 -21   5   5        2.31       47.77     27.62 o 
 -19   5   5       39.60       57.12     30.98 o 
 -17   5   5      322.80      363.64     19.04 o 
 -15   5   5     3936.61     3943.59     49.98 o 
 -13   5   5      134.97      129.94     21.31 o 
 -11   5   5      402.35      465.93     24.65 o 
  -9   5   5      595.37      559.76     18.56 o 
  -7   5   5     1291.12     1285.74     35.16 o 
  -5   5   5      160.86      134.06     16.23 o 
  -3   5   5     1602.94     1794.08     26.86 o 
  -1   5   5     4020.94     4075.89     51.93 o 
   1   5   5      222.02      262.12     23.90 o 
   3   5   5      168.93      253.03     26.95 o 
   5   5   5      168.49      144.34     20.56 o 
   7   5   5      586.45      568.15     19.23 o 
   9   5   5        0.13       -0.92     24.21 o 
  11   5   5       64.90       31.48     26.23 o 
  13   5   5     1059.53     1087.59     42.73 o 
  15   5   5      116.68      152.58     41.77 o 
  17   5   5       61.24      162.67     94.87 o 
  19   5   5      166.97      201.05     65.71 o 
  21   5   5       23.78      -14.01     65.09 o 
  23   5   5       17.59      160.62     75.17 o 
 -32   6   5       11.70      -10.89     63.00 o 
 -30   6   5        1.59       11.57     59.31 o 
 -28   6   5       50.18       87.51     79.61 o 
 -26   6   5      184.72      159.50     61.79 o 
 -24   6   5        0.40      -58.16     38.77 o 
 -22   6   5       31.54      -22.45     43.41 o 
 -20   6   5     1295.87     1333.66     40.56 o 
 -18   6   5      304.21      298.66     32.48 o 
 -16   6   5      832.00      741.96     33.22 o 
 -14   6   5       71.36       76.19     21.52 o 
 -12   6   5     2251.47     2133.94     31.59 o 
 -10   6   5     1982.64     1944.34     34.06 o 
  -8   6   5     1518.75     1450.75     27.98 o 
  -6   6   5        1.65       26.24     23.50 o 
  -4   6   5      101.71      158.89     18.42 o 
  -2   6   5        0.75       16.22     12.18 o 
   0   6   5      207.11      169.88     23.06 o 
   2   6   5      163.23      171.08     28.70 o 
   4   6   5     6053.65     6102.97     65.05 o 
   6   6   5        0.13       -4.25     26.46 o 
   8   6   5      349.75      356.97     29.58 o 
  10   6   5     1352.04     1303.66     37.38 o 
  12   6   5        0.14       20.94     16.81 o 
  14   6   5       54.54       24.92     30.93 o 
  16   6   5      173.22      168.66     45.60 o 
  18   6   5        7.24       11.48     35.51 o 
  20   6   5        1.55       -7.61     74.93 o 
  22   6   5       11.19       -7.19     74.62 o 
 -31   7   5       18.21       63.02     81.85 o 
 -29   7   5      120.12      151.91     65.44 o 
 -27   7   5       28.24       -1.50     48.72 o 
 -25   7   5       66.17       97.49     46.45 o 
 -23   7   5      335.57      354.06     53.45 o 
 -21   7   5      214.87      217.29     45.94 o 
 -19   7   5     1187.49     1088.83     42.53 o 
 -17   7   5        0.80       13.95     18.20 o 
 -15   7   5      352.58      391.79     28.80 o 
 -13   7   5     3360.92     3453.24     55.53 o 
 -11   7   5       52.02       91.14     24.20 o 
  -9   7   5     1641.30     1644.70     27.51 o 
  -7   7   5       34.92       22.86     21.03 o 
  -5   7   5       56.07      114.23     17.93 o 
  -3   7   5      333.22      408.68     40.20 o 
  -1   7   5      132.55      169.03     18.32 o 
   1   7   5      614.83      692.81     31.39 o 
   3   7   5      343.02      393.33     36.40 o 
   5   7   5       16.62       30.86     25.55 o 
   7   7   5      760.74      770.58     26.98 o 
   9   7   5      789.83      678.07     31.01 o 
  11   7   5      311.80      278.02     31.47 o 
  13   7   5      593.61      598.04     62.44 o 
  15   7   5      153.89      159.91     48.36 o 
  17   7   5      163.01      175.48     58.47 o 
  19   7   5       80.92       38.85     91.29 o 
  21   7   5       10.53       -5.35    133.03 o 
 -28   8   5       31.17      -72.17     62.20 o 
 -26   8   5       45.00      117.03     96.15 o 
 -24   8   5       19.89      137.24     92.84 o 
 -22   8   5       34.67       55.20     41.01 o 
 -20   8   5      122.35      165.00     70.42 o 
 -18   8   5     1999.61     1959.17     55.12 o 
 -16   8   5       70.56       44.86     23.61 o 
 -14   8   5       33.81       -5.95     28.18 o 
 -12   8   5     1480.80     1424.87     33.44 o 
 -10   8   5      474.32      446.27     23.73 o 
  -8   8   5       89.18       84.98     20.96 o 
  -6   8   5       94.30       78.78     23.10 o 
  -4   8   5      236.64      183.81     25.77 o 
  -2   8   5     1185.42     1218.86     26.15 o 
   0   8   5     1594.01     1595.39     44.21 o 
   2   8   5      655.31      596.61     34.38 o 
   4   8   5       44.56       72.66     21.70 o 
   6   8   5        5.78        8.16     22.41 o 
   8   8   5       37.41       47.16     29.02 o 
  10   8   5      273.41      268.73     39.35 o 
  12   8   5        7.20      -71.65     53.56 o 
  14   8   5       20.86      -20.34     47.15 o 
  16   8   5       33.62      119.70    297.26 o 
  18   8   5       61.15     -129.88     86.59 o 
  20   8   5      117.28      307.39     77.80 o 
 -27   9   5        2.45      146.32     66.54 o 
 -25   9   5        5.90       64.12    107.87 o 
 -23   9   5      112.66      160.99     67.86 o 
 -21   9   5      575.52      630.47     78.92 o 
 -19   9   5      432.73      426.89     54.56 o 
 -17   9   5      129.17      164.01     28.68 o 
 -15   9   5     1195.46     1196.27     48.96 o 
 -13   9   5      467.18      485.26     36.63 o 
 -11   9   5       89.95       63.01     23.28 o 
  -9   9   5       20.01       -1.86     24.33 o 
  -7   9   5      316.53      285.57     20.02 o 
  -5   9   5      322.64      282.32     20.80 o 
  -3   9   5        9.89      -11.74     22.38 o 
  -1   9   5      195.12      110.41     37.57 o 
   1   9   5      548.42      504.85     22.94 o 
   3   9   5      737.62      718.53     31.14 o 
   5   9   5        1.62        8.65     27.79 o 
   7   9   5        1.73       10.25     40.17 o 
   9   9   5      270.80      337.75     49.00 o 
  11   9   5      132.62      191.07     46.72 o 
  13   9   5        2.16       -7.43     83.66 o 
  15   9   5      377.11      570.95    141.08 o 
  17   9   5       78.68      174.28     88.29 o 
 -24  10   5       99.38      241.89     74.31 o 
 -22  10   5      506.49      517.07     82.50 o 
 -20  10   5        0.05      -88.94     59.30 o 
 -18  10   5       10.70       -0.56     48.64 o 
 -16  10   5       34.62       18.17     45.48 o 
 -14  10   5      110.28       62.75     27.62 o 
 -12  10   5      109.37       40.27     23.70 o 
 -10  10   5      122.57      132.81     38.35 o 
  -8  10   5        3.37      -35.39     35.06 o 
  -6  10   5      186.93      180.52     24.62 o 
  -4  10   5       23.31       -5.55     23.60 o 
  -2  10   5       27.82      -17.06     35.62 o 
   0  10   5      137.50      138.69     35.15 o 
   2  10   5      181.82      154.38     30.44 o 
   4  10   5        2.13       18.34     29.73 o 
   6  10   5        3.14      -50.68     41.25 o 
   8  10   5        4.60       53.22     35.69 o 
  10  10   5       15.12      106.44     42.71 o 
  12  10   5       36.10       28.80     78.76 o 
  14  10   5      143.96      147.95     74.03 o 
 -19  11   5        0.65     -103.84     69.23 o 
 -17  11   5        8.51       71.51     42.69 o 
 -15  11   5      183.04      184.96     60.12 o 
 -13  11   5       82.99      105.73     91.76 o 
 -11  11   5      146.16      105.29     36.47 o 
  -9  11   5       17.92       22.73     40.85 o 
  -7  11   5        7.70       47.70     49.93 o 
  -5  11   5       26.23      -16.51     46.36 o 
  -3  11   5       32.38       64.17     47.49 o 
  -1  11   5      444.54      326.36     44.46 o 
   1  11   5        3.00        4.08     44.00 o 
   3  11   5       12.72      -32.05     52.73 o 
   5  11   5       57.75       86.69    126.14 o 
   7  11   5      176.76      377.27     59.73 o 
   9  11   5       12.32       53.10     64.25 o 
  11  11   5      192.63      364.47     91.36 o 
 -14  12   5        1.95       -2.04     54.32 o 
 -12  12   5       46.78       48.19     63.94 o 
 -10  12   5       42.20       70.75     75.70 o 
  -8  12   5      451.21      327.60     76.28 o 
  -6  12   5       48.35      -52.34     59.24 o 
  -4  12   5      718.44      732.29     56.95 o 
  -2  12   5      155.98       35.11     56.50 o 
   0  12   5        3.27       -0.70     55.42 o 
   2  12   5       26.05       35.28     49.79 o 
   4  12   5      266.69      289.24     77.76 o 
 -36   0   6        2.29      118.12    168.22 o 
 -34   0   6        4.25       18.67     51.71 o 
 -32   0   6      617.28      526.04     44.46 o 
 -30   0   6     2185.03     1963.33    120.81 o 
 -28   0   6       49.94        0.56     35.82 o 
 -26   0   6      778.39      814.69     35.60 o 
 -24   0   6       67.62       93.48     35.21 o 
 -22   0   6     1194.90     1297.68     36.36 o 
 -20   0   6      102.15       22.29     21.25 o 
 -18   0   6     2039.38     1870.58     38.60 o 
 -16   0   6     7426.07     7240.28     92.41 o 
 -14   0   6    26654.05    28909.15    287.48 o 
 -12   0   6     3843.99     3873.92     66.83 o 
 -10   0   6     1151.94      903.36     39.87 o 
  -8   0   6     3857.30     3817.17     67.23 o 
  -6   0   6    21386.08    20628.37    276.58 o 
  -4   0   6     7731.16     7399.88    133.34 o 
  -2   0   6    18205.90    18227.11    248.12 o 
   0   0   6    10568.03    11636.98    167.40 o 
   4   0   6      344.42      325.55     42.69 o 
   6   0   6     2616.89     2612.65     65.03 o 
   8   0   6      319.71      340.99     29.58 o 
  10   0   6      446.98      679.96     34.61 o 
  12   0   6       50.19       38.00     36.41 o 
  14   0   6       13.15        9.06     33.31 o 
  16   0   6      583.00      612.15     46.02 o 
  18   0   6      187.15      226.72     37.06 o 
  20   0   6       36.91      -44.63     40.36 o 
  22   0   6       17.71       37.10     81.04 o 
  24   0   6        0.22      -12.39     93.32 o 
  26   0   6      101.47       37.14     79.77 o 
 -37   1   6      197.76      200.93     72.77 o 
 -35   1   6      288.06      318.52     49.32 o 
 -33   1   6      359.43      447.26     89.57 o 
 -31   1   6     1892.64     1835.84     46.11 o 
 -29   1   6     1686.33     1768.50     43.73 o 
 -27   1   6     1518.83     1436.14     30.74 o 
 -25   1   6       18.26       -2.97     25.93 o 
 -23   1   6      986.77      980.09     41.78 o 
 -21   1   6      724.51      776.96     20.39 o 
 -19   1   6       23.35       18.30     16.69 o 
 -17   1   6     4096.36     4025.43     42.24 o 
 -13   1   6     2624.23     2722.77     45.57 o 
 -11   1   6      157.24      157.75     15.72 o 
  -9   1   6      201.15      213.82     15.22 o 
  -7   1   6     4610.63     4354.56     52.56 o 
  -5   1   6     6507.80     6798.10     74.16 o 
  -3   1   6     6251.56     6363.52     70.24 o 
  -1   1   6     4109.84     4037.24     51.11 o 
   1   1   6     2410.05     2529.54     41.24 o 
   3   1   6      825.37      824.82     27.26 o 
   5   1   6       83.71       54.20     23.20 o 
   7   1   6      336.56      391.56     22.20 o 
   9   1   6       41.81       10.00     28.07 o 
  11   1   6      258.64      254.00     34.30 o 
  13   1   6      956.36      884.18     39.73 o 
  15   1   6     1099.09     1068.97     35.96 o 
  17   1   6       76.66      148.24     37.92 o 
  19   1   6       14.78      -12.96     27.04 o 
  21   1   6      137.63      178.46     42.42 o 
  23   1   6       30.21      -38.34     64.07 o 
  25   1   6      140.50      102.23     62.67 o 
 -36   2   6      462.55      670.77    157.87 o 
 -34   2   6        4.80       27.43     93.39 o 
 -32   2   6     3325.60     3263.74     62.02 o 
 -30   2   6       22.27       63.41     23.74 o 
 -28   2   6     5038.42     5065.65     66.99 o 
 -26   2   6     1021.00      942.28     23.07 o 
 -24   2   6      700.36      668.55     27.86 o 
 -22   2   6      333.07      318.63     14.52 o 
 -20   2   6     1103.76     1055.30     18.98 o 
 -18   2   6       96.65       66.28     22.60 o 
 -16   2   6      125.91      131.90     14.31 o 
 -14   2   6      285.25      342.71     17.51 o 
 -12   2   6      684.17      746.55     21.25 o 
 -10   2   6       49.67        2.76     17.61 o 
  -8   2   6       23.95       -6.01     17.34 o 
  -6   2   6    20689.63    20367.02    183.51 o 
  -4   2   6    13131.29    12860.17    128.90 o 
  -2   2   6     5514.13     5525.00     70.65 o 
   0   2   6      413.01      548.20     23.03 o 
   2   2   6     7932.94     8520.86     86.18 o 
   4   2   6      660.64      621.88     30.30 o 
   6   2   6     4314.36     4212.65     56.01 o 
   8   2   6      537.02      557.90     32.20 o 
  10   2   6      231.93      251.30     21.74 o 
  12   2   6     2936.96     2805.54     68.65 o 
  14   2   6      151.06      164.97     33.56 o 
  16   2   6      718.79      723.17     28.68 o 
  18   2   6     1716.87     1582.24     58.13 o 
  20   2   6      505.61      426.97     32.06 o 
  22   2   6      215.76      188.56     71.56 o 
  24   2   6      296.80      318.46    142.63 o 
 -35   3   6        1.47       92.87     73.71 o 
 -33   3   6      750.28     1025.84    119.36 o 
 -31   3   6       39.51       45.67     41.37 o 
 -29   3   6      807.81      761.44     37.46 o 
 -27   3   6     1734.50     1713.89     41.10 o 
 -25   3   6      997.08     1060.15     35.10 o 
 -23   3   6      285.79      367.37     28.81 o 
 -21   3   6     3008.74     2722.25     88.28 o 
 -19   3   6       21.41       45.04     11.31 o 
 -17   3   6      654.61      659.31     20.87 o 
 -15   3   6     2617.39     2849.71     31.52 o 
 -13   3   6       51.54       21.00     17.21 o 
 -11   3   6       28.03       66.82     16.69 o 
  -9   3   6     1201.11     1238.55     23.00 o 
  -7   3   6     3900.45     3929.62     42.48 o 
  -5   3   6     2184.59     2127.47     29.81 o 
  -3   3   6     1138.74     1109.20     38.04 o 
  -1   3   6     4296.90     4821.15     56.87 o 
   1   3   6      251.27      247.55     23.61 o 
   3   3   6     8574.46     8992.85     97.70 o 
   5   3   6        9.37      -11.60     17.23 o 
   7   3   6     6682.81     6289.14     80.35 o 
   9   3   6       10.29       49.13     24.67 o 
  11   3   6      349.12      408.67     31.82 o 
  13   3   6       63.89       58.14     22.19 o 
  15   3   6     1363.36     1251.44     48.20 o 
  17   3   6      433.54      381.73     48.24 o 
  19   3   6      129.87      114.50     21.79 o 
  21   3   6       19.11       48.15     35.80 o 
  23   3   6      550.60      507.37     54.58 o 
  25   3   6       22.30      159.01    210.13 o 
 -34   4   6      177.46       44.72    102.90 o 
 -32   4   6      222.73      160.95     64.25 o 
 -30   4   6        3.68       75.83     38.08 o 
 -28   4   6       19.93      -51.91     34.60 o 
 -26   4   6      465.60      434.20     33.20 o 
 -24   4   6      572.24      491.29     34.09 o 
 -22   4   6      845.79      960.86     40.97 o 
 -20   4   6     3680.37     3653.28     46.38 o 
 -18   4   6     3635.36     3754.47     37.13 o 
 -16   4   6      944.15     1106.35     18.54 o 
 -14   4   6      222.70      196.20     17.51 o 
 -12   4   6     3908.27     4407.81     42.74 o 
 -10   4   6     1266.92     1346.26     24.85 o 
  -8   4   6     6254.45     6625.83     65.59 o 
  -6   4   6      112.95       75.82     20.86 o 
  -4   4   6     1965.72     2045.18     46.24 o 
  -2   4   6      890.44      937.46     26.64 o 
   0   4   6       30.96       -1.44     19.45 o 
   2   4   6     9159.23     9288.93    101.66 o 
   4   4   6     1587.08     1634.42     32.75 o 
   6   4   6       82.83      135.11     24.02 o 
   8   4   6     1416.88     1405.19     31.80 o 
  10   4   6      165.82      136.70     26.33 o 
  12   4   6      206.13      176.70     25.48 o 
  14   4   6      208.00      271.19     42.69 o 
  16   4   6        4.23       -2.51     28.64 o 
  18   4   6      121.80      147.99     23.93 o 
  20   4   6      100.81       80.60     46.39 o 
  22   4   6       32.57     -103.90    126.94 o 
  24   4   6        1.06       22.82    125.47 o 
 -33   5   6      540.42      769.33    153.23 o 
 -31   5   6       99.99       65.71     58.81 o 
 -29   5   6        1.46      -20.44     58.07 o 
 -27   5   6       93.94       82.27     41.83 o 
 -25   5   6      931.67     1002.28     42.63 o 
 -23   5   6      947.68      800.89     41.04 o 
 -21   5   6     1640.76     1655.96     32.14 o 
 -19   5   6     5094.05     5240.64     61.84 o 
 -17   5   6      242.52      282.80     29.02 o 
 -15   5   6        0.05       12.51     17.05 o 
 -13   5   6      929.87      891.37     24.59 o 
 -11   5   6      859.74     1056.68     27.02 o 
  -9   5   6     1527.65     1541.91     27.09 o 
  -7   5   6      871.89      861.91     22.58 o 
  -5   5   6      738.18     1043.10     31.36 o 
  -3   5   6       90.49       56.39     17.64 o 
  -1   5   6     1333.13     1371.08     29.92 o 
   1   5   6       12.92       45.60     19.40 o 
   3   5   6      589.43      634.64     27.36 o 
   5   5   6     7768.12     7751.09     90.57 o 
   7   5   6      623.76      739.80     37.32 o 
   9   5   6      681.76      698.40     24.35 o 
  11   5   6      205.01      205.44     48.36 o 
  13   5   6       82.82       75.24     21.53 o 
  15   5   6      383.54      339.35     38.37 o 
  17   5   6      207.98      330.49     44.86 o 
  19   5   6       87.83       94.25     74.36 o 
  21   5   6       32.74      -37.95     90.02 o 
  23   5   6      189.56       54.56    242.09 o 
 -32   6   6      277.56      424.36    255.41 o 
 -30   6   6        0.06      -68.60     52.22 o 
 -28   6   6       80.86       60.87     63.49 o 
 -26   6   6       92.63       98.57     60.49 o 
 -24   6   6      288.09      232.97     38.97 o 
 -22   6   6      128.83      160.01     44.69 o 
 -20   6   6      575.30      600.54     49.91 o 
 -18   6   6      216.16      229.27     28.97 o 
 -16   6   6       57.63       15.53     17.54 o 
 -14   6   6     1214.55     1196.40     35.07 o 
 -12   6   6        0.41       13.62     30.06 o 
 -10   6   6      186.24      248.47     35.10 o 
  -8   6   6       84.76       60.92     16.89 o 
  -6   6   6     1843.73     2073.21     33.79 o 
  -4   6   6     1311.66     1441.21     33.29 o 
  -2   6   6      682.80      743.53     33.93 o 
   0   6   6      180.60      190.65     30.97 o 
   2   6   6       18.78        1.38     23.59 o 
   4   6   6     2891.27     2967.51     44.24 o 
   6   6   6     4251.98     4170.86     53.93 o 
   8   6   6      333.45      302.04     37.19 o 
  10   6   6      711.60      749.29     30.95 o 
  12   6   6       11.77       16.72     21.99 o 
  14   6   6      405.46      402.98     67.57 o 
  16   6   6      210.10      220.91     52.61 o 
  18   6   6      145.41      106.61     68.98 o 
  20   6   6       39.60      -51.31    125.71 o 
  22   6   6       33.63      -47.63     87.62 o 
 -31   7   6       40.09       -1.29    102.30 o 
 -29   7   6      346.78      529.03    161.04 o 
 -27   7   6      149.87      225.73     53.02 o 
 -25   7   6        2.91       49.98    104.19 o 
 -23   7   6       42.13      116.81     39.99 o 
 -21   7   6      163.05      236.83     55.97 o 
 -19   7   6        2.92      -48.90     32.60 o 
 -17   7   6      400.92      436.67     24.65 o 
 -15   7   6     2526.60     2405.72     45.03 o 
 -13   7   6      127.60      110.84     20.04 o 
 -11   7   6       50.02       12.91     25.94 o 
  -9   7   6      192.17      139.76     21.05 o 
  -7   7   6        0.86       68.08     34.14 o 
  -5   7   6      538.48      463.99     38.48 o 
  -3   7   6        0.46      -18.55     23.70 o 
  -1   7   6      287.67      323.98     30.90 o 
   1   7   6      323.32      412.59     43.29 o 
   3   7   6      318.05      295.88     21.63 o 
   5   7   6      129.02      142.55     35.13 o 
   7   7   6      170.36      169.03     27.55 o 
   9   7   6       79.61      123.05     25.21 o 
  11   7   6      148.14      203.99     55.36 o 
  13   7   6       48.39        4.68    102.28 o 
  15   7   6      104.79       72.95     58.45 o 
  17   7   6      113.41      278.25     84.21 o 
  19   7   6      261.56      367.23    112.62 o 
 -30   8   6        0.06       21.68     68.24 o 
 -28   8   6       97.26      139.32     60.51 o 
 -26   8   6       36.32      104.81     64.40 o 
 -24   8   6      180.48      129.82     60.07 o 
 -22   8   6      835.41     1053.40     58.10 o 
 -20   8   6      596.90      584.53     61.53 o 
 -18   8   6      640.33      629.72     35.98 o 
 -16   8   6      715.65      651.06     38.99 o 
 -14   8   6     1760.63     1711.79     35.42 o 
 -12   8   6      114.94      119.66     26.24 o 
 -10   8   6      117.31       93.60     24.49 o 
  -8   8   6     2815.95     2719.97     42.21 o 
  -6   8   6       80.24       78.64     24.49 o 
  -4   8   6      721.86      595.97     24.18 o 
  -2   8   6     1371.49     1347.44     34.29 o 
   0   8   6      147.55      133.07     23.59 o 
   2   8   6      308.78      286.81     25.59 o 
   4   8   6      189.03      213.61     25.27 o 
   6   8   6       27.27       43.75     29.98 o 
   8   8   6      663.30      622.38     41.77 o 
  10   8   6        9.31       68.13     58.15 o 
  12   8   6       58.84       60.31     35.64 o 
  14   8   6      146.54      -24.92     97.98 o 
  16   8   6      169.19      307.26    139.36 o 
  18   8   6      332.44      446.70     97.41 o 
 -27   9   6       19.74       62.19     64.67 o 
 -25   9   6        0.15      -91.02     60.86 o 
 -23   9   6      478.84      464.82     58.80 o 
 -21   9   6        1.02      -66.45     46.12 o 
 -19   9   6      632.88      679.79     43.94 o 
 -17   9   6      713.47      656.67     36.18 o 
 -15   9   6      195.75      105.42     36.39 o 
 -13   9   6       48.17      102.72     31.01 o 
 -11   9   6     1371.24     1295.75     33.63 o 
  -9   9   6      324.70      246.15     22.93 o 
  -7   9   6     1327.35     1356.44     35.67 o 
  -5   9   6      147.10      204.47     23.23 o 
  -3   9   6     1214.48     1265.94     43.84 o 
  -1   9   6       12.57        4.04     26.74 o 
   1   9   6      174.36      223.29     34.44 o 
   3   9   6        7.37       19.04     21.67 o 
   5   9   6       96.60      107.10     42.48 o 
   7   9   6      181.37      138.18     38.53 o 
   9   9   6        0.52       18.34     33.98 o 
  11   9   6      270.58      353.95     54.18 o 
  13   9   6      198.97      422.04     95.74 o 
  15   9   6       12.12      -68.05    105.48 o 
 -24  10   6     1746.27     1953.83    231.91 o 
 -22  10   6      620.95      588.53     74.03 o 
 -20  10   6       55.56      178.79     60.33 o 
 -18  10   6     1354.68     1367.67     52.44 o 
 -16  10   6       32.75       84.76     44.49 o 
 -14  10   6       54.48       82.69     31.81 o 
 -12  10   6      444.98      535.07     59.63 o 
 -10  10   6       12.50       -1.77     31.49 o 
  -8  10   6      494.23      522.35     33.41 o 
  -6  10   6     1425.21     1430.15     45.98 o 
  -4  10   6     1679.53     1702.01     40.18 o 
  -2  10   6      606.43      501.83     32.03 o 
   0  10   6       46.75       55.68     30.96 o 
   2  10   6        9.94       20.25     39.99 o 
   4  10   6       53.77       80.74     32.85 o 
   6  10   6      150.97       56.56     58.99 o 
   8  10   6      121.19      113.56     42.79 o 
  10  10   6      113.89       83.34     46.46 o 
  12  10   6      105.58      204.20    100.66 o 
 -19  11   6        5.23      -15.39     71.29 o 
 -17  11   6      197.10      192.74     90.58 o 
 -15  11   6       26.06      107.94     53.63 o 
 -13  11   6        0.03        4.82     54.74 o 
 -11  11   6       78.58      157.97     44.13 o 
  -9  11   6       26.42      -20.12     44.52 o 
  -7  11   6      473.57      526.31     71.07 o 
  -5  11   6      171.36      283.00     44.59 o 
  -3  11   6      496.57      413.56     50.31 o 
  -1  11   6        4.23        2.55     49.03 o 
   1  11   6       20.53      -65.29     62.55 o 
   3  11   6       19.18      -94.84     63.22 o 
   5  11   6      112.89      -95.25     63.50 o 
   7  11   6       98.38      105.51     59.72 o 
   9  11   6       10.46       68.97     89.35 o 
 -14  12   6      250.12      280.79     63.11 o 
 -12  12   6      534.21      561.32     93.72 o 
 -10  12   6        1.70      -25.31     61.12 o 
  -8  12   6      427.95      523.69     64.10 o 
  -6  12   6       75.84      151.97     67.79 o 
  -4  12   6        5.97       94.12     56.73 o 
  -2  12   6        7.28       66.90     56.89 o 
   0  12   6      203.35      263.66     64.33 o 
   2  12   6       32.92       41.09     66.93 o 
 -37   1   7       19.92       40.11    121.00 o 
 -35   1   7       10.26       59.35     37.98 o 
 -33   1   7      425.89      440.36     34.57 o 
 -31   1   7      578.17      515.61     30.31 o 
 -29   1   7       56.85       68.63     22.98 o 
 -27   1   7     1063.48     1084.70     28.77 o 
 -25   1   7       32.21        1.56     17.22 o 
 -23   1   7      272.65      317.42     30.63 o 
 -21   1   7       37.75       55.13     24.99 o 
 -19   1   7       18.94       31.69     14.07 o 
 -17   1   7        1.34       -3.87     11.68 o 
 -15   1   7       51.71       78.63     13.57 o 
 -13   1   7     1665.70     1698.49     30.35 o 
 -11   1   7    11856.87    12336.43    116.62 o 
  -9   1   7       16.70      -27.03     18.02 o 
  -7   1   7        9.09       -0.93     19.59 o 
  -5   1   7     2525.19     2388.49     43.57 o 
  -3   1   7     5432.44     5752.60     87.06 o 
  -1   1   7      886.91      739.67     23.27 o 
   1   1   7        8.69        8.05     20.84 o 
   3   1   7        0.36      -12.65     14.08 o 
   5   1   7     4405.13     4367.12     59.48 o 
   7   1   7     1383.32     1371.11     33.82 o 
   9   1   7       18.86       18.05     23.90 o 
  11   1   7      462.67      377.80     39.20 o 
  13   1   7       45.30       87.34     33.20 o 
  15   1   7      240.59      288.86     36.29 o 
  17   1   7       36.09       48.75     31.55 o 
  19   1   7        3.10       -7.23     30.16 o 
  21   1   7      181.77      222.00     53.00 o 
  23   1   7       99.99       38.85     70.93 o 
 -36   2   7      514.23      530.52    127.82 o 
 -34   2   7       24.68       38.89     50.65 o 
 -32   2   7      829.80      791.14     57.83 o 
 -30   2   7      133.81      145.18     34.20 o 
 -28   2   7     1000.26      995.63     40.24 o 
 -26   2   7     5700.69     5369.51     61.78 o 
 -24   2   7     1378.48     1435.11     40.53 o 
 -22   2   7      512.06      455.69     16.07 o 
 -20   2   7      900.30      823.89     22.54 o 
 -18   2   7      161.68      133.28     22.44 o 
 -16   2   7     3884.07     4095.26     42.42 o 
 -14   2   7     1483.56     1444.78     24.15 o 
 -12   2   7     4149.55     4555.09     50.64 o 
 -10   2   7      872.84      831.43     22.76 o 
  -8   2   7     1440.94     1459.82     27.73 o 
  -6   2   7       33.44      -22.91     24.61 o 
  -4   2   7      344.97      315.24     38.09 o 
  -2   2   7        0.36      -10.48     18.87 o 
   0   2   7      627.49      648.61     27.02 o 
   2   2   7     1189.44     1228.79     28.43 o 
   4   2   7     1970.46     1823.72     31.78 o 
   6   2   7       41.47       15.73     24.11 o 
   8   2   7      733.14      641.53     31.86 o 
  10   2   7     3585.55     3500.99     61.65 o 
  12   2   7      190.24      221.55     25.41 o 
  14   2   7      100.28      112.29     23.00 o 
  16   2   7      288.74      333.07     28.30 o 
  18   2   7       49.99       12.97     28.79 o 
  20   2   7       62.37       -3.31    100.63 o 
  22   2   7        1.66       74.83    121.69 o 
  24   2   7       14.28      138.15     79.97 o 
 -37   3   7      139.84       13.40     87.04 o 
 -35   3   7       29.98       89.85    194.62 o 
 -33   3   7      835.34      720.15    117.52 o 
 -31   3   7       22.02       17.18     44.64 o 
 -29   3   7       75.01       89.31     30.03 o 
 -27   3   7        6.02        6.10     23.38 o 
 -25   3   7       15.62       21.65     17.25 o 
 -23   3   7     1659.87     1635.52     26.98 o 
 -21   3   7      781.16      828.75     23.14 o 
 -19   3   7     6222.21     6400.84     52.44 o 
 -17   3   7      181.89      230.62     14.41 o 
 -15   3   7      572.45      593.90     15.51 o 
 -13   3   7     8728.13     9984.09     83.18 o 
 -11   3   7      360.89      441.31     23.63 o 
  -9   3   7    13621.95    14394.71    137.40 o 
  -7   3   7     5418.29     5923.75     70.02 o 
  -5   3   7     7098.30     7362.89     78.88 o 
  -3   3   7    23728.15    25730.63    232.75 o 
  -1   3   7      203.93      219.71     22.48 o 
   1   3   7       18.79        0.26     17.17 o 
   3   3   7        1.03       10.57     19.65 o 
   5   3   7     2111.51     2231.15     40.84 o 
   7   3   7     2482.67     2316.57     52.95 o 
   9   3   7     1679.27     1610.26     47.72 o 
  11   3   7      369.14      432.72     33.71 o 
  13   3   7      469.48      467.41     41.06 o 
  15   3   7      242.01      163.06     37.43 o 
  17   3   7     1090.42     1028.89     35.02 o 
  19   3   7      393.58      423.58     37.38 o 
  21   3   7      200.75      271.47     54.71 o 
  23   3   7       22.80      128.84    167.87 o 
 -36   4   7       17.96      187.31     99.50 o 
 -34   4   7      326.30      361.88     78.80 o 
 -32   4   7      110.25      112.17     62.41 o 
 -30   4   7       24.89       13.11     33.61 o 
 -28   4   7       16.68       15.31     39.47 o 
 -26   4   7        0.13       28.91     34.20 o 
 -24   4   7       16.66       59.91     32.56 o 
 -22   4   7       34.42       50.23     15.50 o 
 -20   4   7      242.39      220.52     15.46 o 
 -18   4   7       30.03       39.39     14.13 o 
 -16   4   7     1257.01     1240.74     31.93 o 
 -14   4   7       50.10       53.26     21.54 o 
 -12   4   7     1128.12     1286.47     29.14 o 
 -10   4   7      316.48      213.36     22.11 o 
  -6   4   7     1436.38     1752.37     31.37 o 
  -4   4   7      957.37      987.11     27.18 o 
  -2   4   7      118.44       75.51     22.81 o 
   0   4   7       89.81      112.45     17.84 o 
   2   4   7       15.21        0.14     20.17 o 
   4   4   7       11.97       40.15     38.71 o 
   6   4   7      406.20      428.47     29.60 o 
   8   4   7     1813.22     1875.81     46.51 o 
  10   4   7       31.70       19.48     33.59 o 
  12   4   7      404.43      395.13     30.31 o 
  14   4   7       78.78       39.96     21.01 o 
  16   4   7        2.12       -3.52     30.77 o 
  18   4   7       65.07       47.17     26.27 o 
  20   4   7      177.03       70.58     45.60 o 
  22   4   7       57.03       43.89    131.40 o 
 -35   5   7       56.80      -37.54    139.34 o 
 -33   5   7        1.68      -52.92     80.47 o 
 -31   5   7      143.29       -7.72     79.54 o 
 -29   5   7       49.79       78.28     55.75 o 
 -27   5   7        2.09      -39.46     41.27 o 
 -25   5   7     1048.99     1026.54     41.72 o 
 -23   5   7      831.30      717.16     34.64 o 
 -21   5   7      319.29      229.54     19.90 o 
 -19   5   7     1442.96     1390.37     29.10 o 
 -17   5   7      185.25      234.57     24.52 o 
 -15   5   7      573.19      575.63     28.30 o 
 -13   5   7      256.90      273.55     21.48 o 
 -11   5   7     1771.85     1933.91     37.79 o 
  -9   5   7        0.17       25.10     17.10 o 
  -7   5   7     1038.53     1262.75     34.55 o 
  -5   5   7       21.57       23.48     18.16 o 
  -3   5   7       31.69        8.28     22.83 o 
  -1   5   7     1268.87     1218.61     29.57 o 
   1   5   7      609.06      507.53     28.84 o 
   3   5   7      574.26      561.26     42.89 o 
   5   5   7      247.46      247.04     22.01 o 
   7   5   7      592.25      610.98     33.81 o 
   9   5   7     6154.63     6216.27    116.49 o 
  11   5   7      150.25      136.43     39.44 o 
  13   5   7      981.04      844.52     39.38 o 
  15   5   7       59.74       42.42     52.34 o 
  17   5   7       40.65       88.37    116.87 o 
  19   5   7       35.99       45.91     62.31 o 
  21   5   7       18.40      193.85     94.98 o 
 -34   6   7      188.11      313.85     81.82 o 
 -32   6   7      237.89      351.69    145.77 o 
 -30   6   7        0.31      -43.06     52.84 o 
 -28   6   7       14.78      -19.25     46.39 o 
 -26   6   7      556.86      691.07     50.42 o 
 -24   6   7        0.04       56.45     39.13 o 
 -22   6   7        6.44      -39.53     26.35 o 
 -20   6   7      991.98      995.34     40.10 o 
 -18   6   7     1044.25      991.91     30.45 o 
 -16   6   7     5209.29     5054.60     52.14 o 
 -14   6   7      653.58      703.96     27.77 o 
 -12   6   7     2722.10     2896.51     39.17 o 
 -10   6   7     2074.05     2138.27     37.60 o 
  -8   6   7       86.43       60.76     23.77 o 
  -6   6   7      231.97      190.36     19.20 o 
  -4   6   7      382.35      441.14     39.96 o 
  -2   6   7      145.17      107.88     24.48 o 
   0   6   7      825.14      816.19     27.74 o 
   2   6   7     1090.73     1114.43     30.89 o 
   4   6   7     6029.77     5594.58     69.39 o 
   6   6   7      612.95      623.47     26.26 o 
   8   6   7       77.85       86.75     20.60 o 
  10   6   7     2194.31     2079.77     53.76 o 
  12   6   7        2.58       10.44     38.21 o 
  14   6   7      223.02      215.37     37.94 o 
  16   6   7      198.53       90.14     58.52 o 
  18   6   7       15.21     -137.72     96.04 o 
  20   6   7       37.94       75.33    113.65 o 
 -31   7   7      261.83      436.20     99.91 o 
 -29   7   7        7.90      -67.46     56.53 o 
 -27   7   7        0.96       35.10     87.53 o 
 -25   7   7      141.69      184.57     43.15 o 
 -23   7   7       20.59      -12.95     32.32 o 
 -21   7   7      445.95      431.51     45.78 o 
 -19   7   7     3167.46     2984.59     58.51 o 
 -17   7   7     2541.02     2355.08     36.54 o 
 -15   7   7     1093.00     1173.94     28.26 o 
 -13   7   7      116.85      129.16     26.83 o 
 -11   7   7        0.61       -4.52     24.54 o 
  -9   7   7      361.66      395.32     30.65 o 
  -7   7   7      415.77      501.40     27.85 o 
  -5   7   7      388.43      371.38     24.78 o 
  -3   7   7      258.77      195.54     22.08 o 
  -1   7   7      332.21      330.96     26.90 o 
   1   7   7      611.90      675.79     27.61 o 
   3   7   7      774.26      695.10     29.79 o 
   5   7   7      449.30      446.80     52.89 o 
   7   7   7      100.46       75.58     22.44 o 
   9   7   7        3.52      -14.12     27.33 o 
  11   7   7       48.23       33.45     23.60 o 
  13   7   7       83.27      105.23     66.14 o 
  15   7   7      178.50       67.46     77.43 o 
  17   7   7      491.96      644.57     84.99 o 
  19   7   7       60.89      212.10     75.66 o 
 -30   8   7       35.97       65.11    128.65 o 
 -28   8   7      274.01      153.37     87.98 o 
 -26   8   7      165.61      133.14     55.15 o 
 -24   8   7      101.25      110.50     42.64 o 
 -22   8   7      151.75      244.01     63.02 o 
 -20   8   7      258.64      275.34     30.94 o 
 -18   8   7        1.56      -16.91     18.58 o 
 -16   8   7     2537.65     2522.87     48.21 o 
 -14   8   7      429.10      361.75     26.13 o 
 -12   8   7      871.65      814.77     30.50 o 
 -10   8   7      336.69      372.51     47.10 o 
  -8   8   7      507.33      561.11     39.01 o 
  -6   8   7      423.02      497.36     38.28 o 
  -4   8   7      698.04      758.09     37.57 o 
  -2   8   7      620.81      516.09     28.98 o 
   0   8   7     2447.83     2390.76     42.96 o 
   2   8   7     1018.35      932.50     37.84 o 
   4   8   7       44.11       -4.74     33.06 o 
   6   8   7       10.53      -32.19     33.19 o 
   8   8   7       78.27       37.92     38.02 o 
  10   8   7       20.34       27.91     29.54 o 
  12   8   7       53.64       20.50     70.95 o 
  14   8   7       70.07       58.62     85.65 o 
  16   8   7       46.73      169.21     96.01 o 
 -27   9   7        2.43       81.67     87.62 o 
 -25   9   7        6.63       11.81     59.49 o 
 -23   9   7      227.80      189.39     65.50 o 
 -21   9   7      282.49      196.01     58.78 o 
 -19   9   7       10.01       41.36     38.90 o 
 -17   9   7      481.54      482.44     37.61 o 
 -15   9   7      120.21      100.31     40.64 o 
 -13   9   7      231.66      296.45     26.21 o 
 -11   9   7      297.53      215.69     32.53 o 
  -9   9   7     1959.22     1844.54     39.59 o 
  -7   9   7      494.21      553.75     33.24 o 
  -5   9   7     1608.14     1614.58     38.26 o 
  -3   9   7      165.20      188.61     34.59 o 
  -1   9   7        0.39      -13.67     29.85 o 
   1   9   7       37.73       93.52     29.63 o 
   3   9   7      118.12      160.92     23.53 o 
   5   9   7       75.71       25.39     42.90 o 
   7   9   7       53.77      -73.70     61.00 o 
   9   9   7       48.73       19.98     86.42 o 
  11   9   7      201.83      143.81    101.28 o 
  13   9   7      682.91     1069.91    107.00 o 
 -24  10   7       90.68      224.22    104.94 o 
 -22  10   7        5.75       93.64     60.80 o 
 -20  10   7       54.31        9.24     57.87 o 
 -18  10   7      296.36      285.69     55.87 o 
 -16  10   7       15.93       10.70     35.07 o 
 -14  10   7      185.41      231.81     32.69 o 
 -12  10   7      541.95      493.14     53.92 o 
 -10  10   7       15.53       13.35     36.51 o 
  -8  10   7     1045.20     1142.87     41.79 o 
  -6  10   7       48.75      133.38     29.02 o 
  -4  10   7       21.83      -13.08     30.90 o 
  -2  10   7       14.05       50.62     41.68 o 
   0  10   7        1.46       34.49     47.05 o 
   2  10   7        0.25       40.24     53.73 o 
   4  10   7      117.06       85.36     49.78 o 
   6  10   7        7.85       -6.03     46.63 o 
   8  10   7       46.96       89.99    104.32 o 
  10  10   7       23.85      -46.43     94.53 o 
 -21  11   7        1.70       34.50    110.50 o 
 -19  11   7       41.41       11.25     55.72 o 
 -17  11   7       95.49      255.91     83.55 o 
 -15  11   7        1.39      136.89     54.82 o 
 -13  11   7       24.31       -2.15     77.51 o 
 -11  11   7       61.64       57.35     78.60 o 
  -9  11   7       15.90       20.76     47.05 o 
  -7  11   7      158.40      282.66     86.16 o 
  -5  11   7       36.14      112.43     48.72 o 
  -3  11   7      155.16      141.67     47.12 o 
  -1  11   7       92.46       64.77     53.14 o 
   1  11   7       50.43       48.40     65.73 o 
   3  11   7        5.68       90.43     64.80 o 
   5  11   7        4.66       20.29     54.01 o 
   7  11   7      467.99      491.57     66.47 o 
 -14  12   7      138.66       31.92     78.34 o 
 -12  12   7      398.90      342.00     77.25 o 
 -10  12   7        3.18      132.38     68.47 o 
  -8  12   7       36.16      -39.19     50.41 o 
  -6  12   7       52.66      -25.71     63.76 o 
  -4  12   7        3.19       25.16     95.57 o 
  -2  12   7       43.35      102.35     75.60 o 
   0  12   7      120.56      147.53    120.03 o 
 -38   0   8      306.83      512.49    209.71 o 
 -36   0   8       24.35      -30.83     79.73 o 
 -34   0   8      550.97      546.93     69.16 o 
 -32   0   8       12.23       -9.90     29.32 o 
 -30   0   8     1449.15     1565.47     49.02 o 
 -28   0   8       71.46       31.87     31.63 o 
 -26   0   8    11687.66    12085.36    151.87 o 
 -24   0   8       13.97       26.13     25.89 o 
 -22   0   8     1902.04     2098.77     61.45 o 
 -20   0   8      444.12      453.28     27.41 o 
 -18   0   8      120.34       75.33     22.71 o 
 -16   0   8     2981.56     3082.79     52.99 o 
 -14   0   8    17364.33    18830.40    260.15 o 
 -12   0   8    20196.26    22172.45    355.78 o 
 -10   0   8     1548.38     1416.63     54.67 o 
  -8   0   8     9397.37     9148.01    139.31 o 
  -6   0   8     4169.18     4098.56     85.46 o 
  -4   0   8     7337.91     6588.31    109.86 o 
  -2   0   8     4165.98     4277.79     80.33 o 
   0   0   8     3570.44     4019.03     77.25 o 
   2   0   8      105.69       33.19     25.30 o 
   4   0   8      119.34       43.20     33.27 o 
   6   0   8     4535.67     4831.54    119.03 o 
   8   0   8     1050.59     1102.68     65.57 o 
  10   0   8     1659.13     1598.26     50.94 o 
  12   0   8      262.81      300.14     50.27 o 
  14   0   8       77.56       66.82     41.09 o 
  16   0   8      223.07      277.74     43.78 o 
  18   0   8     1190.40     1385.91     70.93 o 
  20   0   8      652.70      890.76    110.85 o 
  22   0   8       24.16      -77.79    110.19 o 
 -37   1   8      259.31      336.62    105.75 o 
 -35   1   8       33.45        8.04     50.17 o 
 -33   1   8      136.65       66.62     32.16 o 
 -31   1   8      202.55      178.13     34.86 o 
 -29   1   8     3929.84     3816.66     63.04 o 
 -27   1   8     1888.39     2021.63     34.93 o 
 -25   1   8      667.56      688.38     22.65 o 
 -23   1   8      305.79      279.88     31.59 o 
 -21   1   8     2098.22     1964.71     32.54 o 
 -19   1   8      741.28      863.46     19.17 o 
 -17   1   8       24.75       25.45     14.39 o 
 -15   1   8    12031.39    12980.66    123.98 o 
 -13   1   8     1103.12     1184.65     27.20 o 
 -11   1   8     5623.72     6031.85     70.78 o 
  -9   1   8      601.36      585.60     21.70 o 
  -7   1   8     1649.45     1732.43     33.24 o 
  -5   1   8        7.38       18.20     16.39 o 
  -3   1   8     2967.00     3068.81     62.86 o 
  -1   1   8        3.52       15.07     20.77 o 
   1   1   8     4692.52     5084.87     69.76 o 
   3   1   8     1805.60     2143.10     46.50 o 
   5   1   8      389.29      422.39     26.55 o 
   7   1   8        1.20        4.17     22.67 o 
   9   1   8     1232.10     1204.49     30.78 o 
  11   1   8      233.77      256.23     34.14 o 
  13   1   8        0.52      -18.77     27.66 o 
  15   1   8     1746.48     1784.15     45.73 o 
  17   1   8        0.41      -45.05     36.21 o 
  19   1   8      565.54      585.10     60.99 o 
  21   1   8      220.87      142.08     69.50 o 
  23   1   8      140.92      155.72     64.74 o 
 -38   2   8        4.11       66.60    141.45 o 
 -36   2   8       51.94       18.87     39.14 o 
 -34   2   8      136.83      249.31     56.70 o 
 -32   2   8      358.92      348.63     40.15 o 
 -30   2   8     3526.39     3545.52     54.97 o 
 -28   2   8      147.27      146.83     19.53 o 
 -26   2   8     3674.82     3966.11     47.39 o 
 -24   2   8      175.21      149.32     23.83 o 
 -22   2   8       55.12       50.91     19.29 o 
 -20   2   8        0.01       10.44     16.78 o 
 -18   2   8      325.19      372.75     25.90 o 
 -14   2   8       45.07      102.42     24.66 o 
 -12   2   8     2243.02     2594.18     40.50 o 
 -10   2   8     2796.40     2914.62     41.54 o 
  -8   2   8     1022.24     1055.25     26.52 o 
  -6   2   8     2849.61     3137.36     50.87 o 
  -4   2   8      880.98     1123.08     29.16 o 
  -2   2   8     2782.79     3142.54     50.58 o 
   0   2   8       63.27       71.08     26.12 o 
   2   2   8      218.48      176.95     24.32 o 
   4   2   8     4233.07     4684.91     65.09 o 
   6   2   8      245.29      342.20     30.42 o 
   8   2   8     1459.07     1571.27     46.14 o 
  10   2   8        0.04        3.65     28.05 o 
  12   2   8     2663.70     2805.50     76.50 o 
  14   2   8      155.65      172.78     25.54 o 
  16   2   8      901.26      929.58     40.40 o 
  18   2   8      119.43      102.56     56.34 o 
  20   2   8      257.92      208.12     47.44 o 
  22   2   8      127.68      313.38     70.85 o 
 -37   3   8      265.73      289.20    204.14 o 
 -35   3   8       37.05      -73.77     79.32 o 
 -33   3   8       49.23       32.69     59.10 o 
 -31   3   8      826.86      891.62     52.63 o 
 -29   3   8      270.29      310.31     25.85 o 
 -27   3   8        1.15      -28.03     22.82 o 
 -25   3   8     1599.83     1565.76     26.00 o 
 -23   3   8     2656.31     2741.11     34.74 o 
 -21   3   8     2243.45     2369.28     29.43 o 
 -19   3   8      917.14      978.16     32.43 o 
 -17   3   8        4.84        4.47     16.10 o 
 -15   3   8      893.34      922.82     22.61 o 
 -13   3   8      896.82      866.64     29.11 o 
 -11   3   8       71.53       57.49     22.01 o 
  -9   3   8     2146.95     2220.39     38.19 o 
  -7   3   8       73.66       81.25     19.39 o 
  -5   3   8     1720.16     1819.19     35.75 o 
  -3   3   8     2106.70     2064.59     41.84 o 
  -1   3   8      611.87      698.68     26.84 o 
   1   3   8     1126.39     1004.39     31.93 o 
   3   3   8      329.05      392.90     31.24 o 
   5   3   8     2219.44     2288.01     59.11 o 
   7   3   8     1380.84     1602.56     35.88 o 
   9   3   8      479.73      498.96     41.83 o 
  11   3   8      246.60      174.19     39.59 o 
  13   3   8       12.97       -8.82     26.71 o 
  15   3   8      527.20      603.27     55.67 o 
  17   3   8       26.38      -34.63     35.01 o 
  19   3   8      663.64      504.93     44.59 o 
  21   3   8        9.89       36.23     65.91 o 
 -36   4   8       13.43       34.00    116.75 o 
 -34   4   8      435.64      415.40     80.50 o 
 -32   4   8       48.59      -35.87     35.36 o 
 -30   4   8        0.00       -5.34     74.27 o 
 -28   4   8       37.82       32.47     32.42 o 
 -26   4   8      407.72      308.80     57.46 o 
 -24   4   8      238.43      294.47     24.11 o 
 -22   4   8     5636.66     5534.46     53.04 o 
 -20   4   8        0.01        9.68     16.09 o 
 -18   4   8      573.55      611.03     18.05 o 
 -16   4   8     7370.48     7368.57     68.39 o 
 -14   4   8      690.16      753.80     23.91 o 
 -12   4   8      120.71      104.42     20.37 o 
 -10   4   8     1120.48     1163.50     30.84 o 
  -8   4   8     2561.85     2684.99     36.87 o 
  -6   4   8      504.00      420.35     31.16 o 
  -4   4   8      772.03      857.07     32.36 o 
  -2   4   8        0.24       40.14     30.58 o 
   0   4   8      545.02      596.34     52.38 o 
   2   4   8      164.49      209.76     28.97 o 
   4   4   8     4245.98     4214.42     61.73 o 
   6   4   8       46.78      100.30     25.37 o 
   8   4   8     6467.30     6520.08     78.89 o 
  10   4   8      351.44      304.83     31.01 o 
  12   4   8        9.00      -24.32     24.69 o 
  14   4   8       19.89       54.36     23.50 o 
  16   4   8        6.11      -28.30     29.65 o 
  18   4   8      269.19      277.60     47.83 o 
  20   4   8       43.53        7.36     66.55 o 
 -35   5   8       33.35       84.85     70.70 o 
 -33   5   8       14.88      125.75     90.09 o 
 -31   5   8      266.39      254.75     50.32 o 
 -29   5   8      321.19      429.03     74.17 o 
 -27   5   8     1754.46     1781.86     88.43 o 
 -25   5   8     1347.39     1204.56     53.30 o 
 -23   5   8      525.45      575.03     25.59 o 
 -21   5   8     3935.35     3846.71     43.99 o 
 -19   5   8     2429.48     2370.32     36.14 o 
 -17   5   8      827.31      876.51     21.90 o 
 -15   5   8     4127.34     4094.19     44.99 o 
 -13   5   8       93.28       77.90     18.45 o 
 -11   5   8     1772.43     1737.79     42.49 o 
  -9   5   8       86.19       77.85     21.45 o 
  -7   5   8      327.93      375.20     35.25 o 
  -5   5   8     1405.71     1401.56     33.21 o 
  -3   5   8      598.26      597.93     27.16 o 
  -1   5   8       53.25       27.13     27.72 o 
   1   5   8      193.98      254.51     43.88 o 
   3   5   8      864.71      864.28     40.06 o 
   5   5   8    11405.57    11232.49    125.39 o 
   7   5   8      147.65       73.63     26.35 o 
   9   5   8     1115.99     1065.43     49.41 o 
  11   5   8        0.79        2.41     24.72 o 
  13   5   8     1156.62     1125.74     34.24 o 
  15   5   8      723.56      683.71     37.96 o 
  17   5   8       49.96       40.24     38.10 o 
  19   5   8      408.17      466.39    214.39 o 
 -34   6   8      107.62      174.33     93.84 o 
 -32   6   8       83.01       59.41    172.39 o 
 -30   6   8      221.18      322.68     70.04 o 
 -28   6   8      169.43      250.88     44.26 o 
 -26   6   8      527.36      574.75     53.96 o 
 -24   6   8      104.00       78.47     20.92 o 
 -22   6   8     1666.48     1540.30     36.01 o 
 -20   6   8      668.18      621.87     20.04 o 
 -18   6   8      774.50      759.96     29.72 o 
 -16   6   8     1100.17     1018.62     44.27 o 
 -14   6   8     1154.00     1063.71     33.23 o 
 -12   6   8     4162.71     4001.73     49.12 o 
 -10   6   8       37.99       56.76     25.84 o 
  -8   6   8      599.60      685.12     25.04 o 
  -6   6   8     1491.88     1488.32     36.80 o 
  -4   6   8      809.71      847.12     29.38 o 
  -2   6   8     2562.42     2491.90     44.39 o 
   0   6   8     1571.24     1563.34     36.29 o 
   2   6   8      248.28      300.39     39.32 o 
   4   6   8        0.08       48.71     40.37 o 
   6   6   8      207.90      226.38     46.03 o 
   8   6   8     1221.29     1160.73     59.66 o 
  10   6   8       10.60       47.27     23.20 o 
  12   6   8       48.45      121.74     29.51 o 
  14   6   8      267.86      237.31     45.08 o 
  16   6   8       45.12      157.53    100.89 o 
  18   6   8       66.48       83.01    123.82 o 
 -33   7   8      423.90      413.75    167.56 o 
 -31   7   8      111.80       34.97     68.31 o 
 -29   7   8       70.85       12.19    137.39 o 
 -27   7   8        9.85      -11.44     86.95 o 
 -25   7   8        9.18       56.17     35.68 o 
 -23   7   8       30.05       44.50     32.17 o 
 -21   7   8      113.89      104.19     31.05 o 
 -19   7   8     1117.24     1216.05     27.90 o 
 -17   7   8     2727.87     2657.71     37.44 o 
 -15   7   8     3358.38     3550.14     50.56 o 
 -13   7   8        0.00        8.79     38.82 o 
 -11   7   8     1901.16     1902.47     41.32 o 
  -9   7   8       10.42       -3.22     31.99 o 
  -7   7   8       37.24       62.70     21.40 o 
  -5   7   8       43.51       71.77     19.71 o 
  -3   7   8       23.75       48.60     25.04 o 
  -1   7   8     1337.86     1289.27     40.30 o 
   1   7   8     1050.05     1105.01     49.58 o 
   3   7   8      347.74      340.56     33.18 o 
   5   7   8      397.38      304.85     45.01 o 
   7   7   8       10.58      -25.93     21.19 o 
   9   7   8      423.17      497.57     49.46 o 
  11   7   8        4.78      -27.48     33.29 o 
  13   7   8       51.94       86.86     61.88 o 
  15   7   8       84.38      215.43    132.25 o 
  17   7   8       11.98       12.30    129.24 o 
 -30   8   8       58.49       57.92     66.44 o 
 -28   8   8      256.67       91.51     88.91 o 
 -26   8   8      180.11      318.12     72.47 o 
 -24   8   8       36.49       82.54     80.38 o 
 -22   8   8      724.32      631.62     30.52 o 
 -20   8   8      592.79      591.91     25.29 o 
 -18   8   8       14.56       48.50     32.20 o 
 -16   8   8     1704.82     1824.75     37.33 o 
 -14   8   8       23.87       30.95     23.99 o 
 -12   8   8      749.03      701.76     33.19 o 
 -10   8   8      147.79      146.44     23.82 o 
  -8   8   8      115.70      140.05     29.19 o 
  -6   8   8     1776.26     1801.41     35.80 o 
  -4   8   8      466.81      428.90     26.11 o 
  -2   8   8      784.58      783.35     36.79 o 
   0   8   8       55.62       56.74     32.28 o 
   2   8   8      177.47      120.08     26.26 o 
   4   8   8      178.20      178.07     25.95 o 
   6   8   8       89.01       99.03     45.77 o 
   8   8   8      107.30      157.39     35.64 o 
  10   8   8       69.92      140.87     67.11 o 
  12   8   8      294.85      294.06     45.69 o 
  14   8   8        0.65      -54.00    103.68 o 
 -27   9   8       26.09      -65.67    163.65 o 
 -25   9   8      153.87       46.22     59.82 o 
 -23   9   8        0.04      -89.01     59.34 o 
 -21   9   8      811.41      774.63     70.11 o 
 -19   9   8        9.75       19.64     43.38 o 
 -17   9   8        0.43       10.92     25.87 o 
 -15   9   8      686.73      625.00     40.26 o 
 -13   9   8      785.82      763.24     43.43 o 
 -11   9   8       76.73       57.21     22.18 o 
  -9   9   8     1656.33     1511.37     38.86 o 
  -7   9   8      101.38      137.49     30.27 o 
  -5   9   8     2376.32     2442.28     45.87 o 
  -3   9   8      624.78      637.68     31.99 o 
  -1   9   8       34.49       -0.83     29.31 o 
   1   9   8        4.81        5.76     28.45 o 
   3   9   8       11.53       29.18     31.32 o 
   5   9   8      120.17      204.20     73.35 o 
   7   9   8        8.83       21.75     40.49 o 
   9   9   8        0.06      -70.05     46.70 o 
  11   9   8       69.74       -1.07     54.64 o 
  13   9   8       10.30      168.12    239.62 o 
 -24  10   8      239.28      289.38     62.10 o 
 -22  10   8      675.50      643.65    101.47 o 
 -20  10   8        5.11      -54.27     44.76 o 
 -18  10   8       96.84      171.25     60.28 o 
 -16  10   8      108.84       98.62     44.44 o 
 -14  10   8       33.91       46.04     35.71 o 
 -12  10   8       22.33       33.05     40.21 o 
 -10  10   8      400.29      349.06     43.99 o 
  -8  10   8        0.36      -42.67     28.45 o 
  -6  10   8      222.08      189.79     36.67 o 
  -4  10   8      130.34       79.27     67.90 o 
  -2  10   8     1495.77     1523.50     44.87 o 
   0  10   8       44.88       50.53     50.97 o 
   2  10   8      120.07      177.37     86.58 o 
   4  10   8        6.47        5.50     60.94 o 
   6  10   8      102.75      129.02    103.77 o 
   8  10   8      138.68      252.63     69.59 o 
  10  10   8      503.95     1012.95    144.37 o 
 -21  11   8      152.13       46.04     84.80 o 
 -19  11   8       17.45       47.13     48.48 o 
 -17  11   8      134.67       64.55    117.41 o 
 -15  11   8      496.85      735.07     55.21 o 
 -13  11   8      151.80      191.45     59.80 o 
 -11  11   8       27.69      -69.65     46.43 o 
  -9  11   8      491.93      684.79     54.51 o 
  -7  11   8      294.35      198.15     68.23 o 
  -5  11   8      389.02      403.29     55.71 o 
  -3  11   8      101.42      193.80     57.12 o 
  -1  11   8      454.96      465.39    118.87 o 
   1  11   8       86.90       76.86     69.43 o 
   3  11   8       21.30       -1.45     59.61 o 
   5  11   8        6.26      -24.45     76.61 o 
 -12  12   8      275.72      192.42     86.96 o 
 -10  12   8       46.01      111.45    124.47 o 
  -8  12   8        7.22      -93.87     62.58 o 
  -6  12   8      356.52      365.74    118.81 o 
  -4  12   8      174.36      235.00     75.22 o 
 -39   1   9        6.95        2.19     78.01 o 
 -37   1   9      327.43      469.65     58.59 o 
 -35   1   9       33.82      -13.76     54.96 o 
 -33   1   9      130.17      102.65     35.15 o 
 -31   1   9     1221.77     1233.01     31.49 o 
 -29   1   9     1328.69     1278.18     30.75 o 
 -27   1   9     1515.15     1738.20     38.10 o 
 -25   1   9       49.07       53.82     20.94 o 
 -23   1   9      178.85      231.60     23.69 o 
 -21   1   9      400.79      397.27     17.91 o 
 -19   1   9     3387.26     3564.20     50.94 o 
 -17   1   9     2068.07     2232.50     35.58 o 
 -15   1   9     4109.53     3887.79     50.20 o 
 -13   1   9     9423.85     9541.68    103.90 o 
 -11   1   9     5539.04     5936.91     71.82 o 
  -9   1   9       59.35       81.80     34.70 o 
  -7   1   9      556.24      651.85     24.92 o 
  -5   1   9     1269.98     1285.34     41.42 o 
  -3   1   9     6773.81     7062.96     84.02 o 
  -1   1   9     1938.28     2063.34     41.30 o 
   1   1   9     3486.48     3809.28     62.94 o 
   3   1   9      164.40      149.37     21.16 o 
   5   1   9      143.06      270.22     29.46 o 
   7   1   9      212.34      232.68     24.39 o 
   9   1   9       46.58       46.08     36.51 o 
  11   1   9       49.29       55.75     25.28 o 
  13   1   9     1067.74     1145.69     35.82 o 
  15   1   9      373.54      359.13     48.76 o 
  17   1   9       22.31      126.00     82.70 o 
  19   1   9       92.54       59.14     90.83 o 
  21   1   9      206.86      238.70     76.85 o 
 -38   2   9        1.45      236.38     89.33 o 
 -36   2   9      212.90      348.27     83.08 o 
 -34   2   9       77.85      -25.96     52.55 o 
 -32   2   9      163.41      155.29     21.90 o 
 -30   2   9        3.60       15.34     28.45 o 
 -28   2   9       53.43       53.29     19.19 o 
 -26   2   9      223.01      198.63     33.85 o 
 -24   2   9       25.75       26.03     19.00 o 
 -22   2   9       95.58       84.19     16.01 o 
 -20   2   9     3966.10     3910.00     45.00 o 
 -18   2   9       20.33       60.60     17.06 o 
 -16   2   9     1693.60     1804.34     31.38 o 
 -14   2   9      118.45      118.00     16.84 o 
 -12   2   9      570.13      650.92     22.92 o 
 -10   2   9     1034.51     1026.16     26.32 o 
  -8   2   9      489.82      380.79     24.18 o 
  -6   2   9      834.34      812.79     27.10 o 
  -4   2   9      741.81      660.75     44.43 o 
  -2   2   9     3370.99     3702.49     58.69 o 
   0   2   9       18.18        2.39     26.73 o 
   2   2   9       70.17       96.68     22.85 o 
   4   2   9     1491.22     1753.91     52.48 o 
   6   2   9       31.88       26.64     41.51 o 
   8   2   9       45.28       59.68     30.64 o 
  10   2   9      699.52      727.77     38.81 o 
  12   2   9      488.46      557.19     35.91 o 
  14   2   9       13.24      -34.54     42.14 o 
  16   2   9     1776.85     1658.82     51.28 o 
  18   2   9        0.35      -54.81     67.39 o 
  20   2   9      218.60      322.72    112.43 o 
 -37   3   9       62.60      107.50    155.54 o 
 -35   3   9      439.19      420.46     80.36 o 
 -33   3   9      296.31      252.05     44.13 o 
 -31   3   9       90.58       98.99     35.72 o 
 -29   3   9      610.59      571.37     22.07 o 
 -27   3   9     1971.45     1929.85     52.59 o 
 -25   3   9     1214.62     1166.09     25.28 o 
 -23   3   9      781.34      861.66     21.27 o 
 -21   3   9      715.98      723.75     18.44 o 
 -19   3   9      961.35      866.35     20.69 o 
 -17   3   9      346.75      448.59     28.27 o 
 -15   3   9       23.30       25.27     27.26 o 
 -13   3   9       15.36       38.38     27.07 o 
 -11   3   9     1516.34     1621.22     31.43 o 
  -9   3   9     6373.75     7144.78     84.67 o 
  -7   3   9      741.53      945.81     28.62 o 
  -5   3   9       15.19       28.69     30.93 o 
  -3   3   9      511.88      609.23     37.73 o 
  -1   3   9      566.36      524.15     33.19 o 
   1   3   9      202.80      332.32     46.62 o 
   3   3   9       14.92        8.06     32.02 o 
   5   3   9        2.75      -37.12     24.75 o 
   7   3   9       95.46       53.46     24.48 o 
   9   3   9      485.80      535.64     47.94 o 
  11   3   9       82.20       83.79     34.98 o 
  13   3   9      269.59      326.89     35.78 o 
  15   3   9      203.29      219.71     42.47 o 
  17   3   9      145.35      192.27     80.78 o 
  19   3   9      373.90      491.42     73.91 o 
 -36   4   9       11.64      -79.26    107.05 o 
 -34   4   9       51.07      -12.65     92.11 o 
 -32   4   9        9.38       -0.57     47.95 o 
 -30   4   9       64.44       10.24     61.79 o 
 -28   4   9        0.03       16.41     23.64 o 
 -26   4   9      218.22      194.77     31.04 o 
 -24   4   9        5.49        6.78     25.16 o 
 -22   4   9      909.93      842.29     25.67 o 
 -20   4   9      240.10      240.96     22.65 o 
 -18   4   9      743.61      774.56     28.58 o 
 -16   4   9      876.31     1014.99     29.29 o 
 -14   4   9     1630.23     1694.90     31.73 o 
 -12   4   9       68.44       62.44     22.60 o 
 -10   4   9      385.59      487.06     31.79 o 
  -8   4   9      975.32     1065.45     24.61 o 
  -6   4   9     3576.80     3796.53     54.60 o 
  -4   4   9      488.95      461.29     29.06 o 
  -2   4   9       45.83       84.31     19.14 o 
   0   4   9     1284.84     1235.33     36.68 o 
   2   4   9      237.75      299.15     36.20 o 
   4   4   9     2065.30     2016.66     74.81 o 
   6   4   9     2429.73     2461.98     46.69 o 
   8   4   9      878.79      796.79     31.18 o 
  10   4   9     1540.32     1405.88     63.59 o 
  12   4   9        4.82      -38.91     25.94 o 
  14   4   9      383.15      363.86     44.36 o 
  16   4   9       25.92      102.49     39.10 o 
  18   4   9        3.03       10.90     50.75 o 
  20   4   9        0.71      -86.59    136.78 o 
 -35   5   9       72.57     -146.14     97.43 o 
 -33   5   9      292.79      337.11     99.29 o 
 -31   5   9      113.67      147.40     41.26 o 
 -29   5   9        3.49       76.97     34.13 o 
 -27   5   9      214.78      214.66     30.02 o 
 -25   5   9      100.95       94.97     25.30 o 
 -23   5   9      586.66      626.85     22.91 o 
 -21   5   9        0.16       25.88     23.95 o 
 -19   5   9     1581.05     1424.79     39.68 o 
 -17   5   9     1266.53     1199.22     37.62 o 
 -15   5   9      172.01      181.80     19.21 o 
 -13   5   9     3207.79     3341.45     50.22 o 
 -11   5   9      482.90      567.96     26.19 o 
  -9   5   9     1763.94     1773.70     36.18 o 
  -7   5   9     1141.58     1168.24     44.97 o 
  -5   5   9     1426.58     1435.38     53.86 o 
  -3   5   9      160.46      119.59     39.19 o 
  -1   5   9       24.07       98.76     25.25 o 
   1   5   9      745.33      772.14     30.96 o 
   3   5   9       15.54       23.74     26.66 o 
   5   5   9        1.95      -29.43     32.34 o 
   7   5   9     1931.84     1927.56     41.57 o 
   9   5   9      792.45      655.88     27.96 o 
  11   5   9       95.17      114.49     57.88 o 
  13   5   9      121.26       68.45     52.49 o 
  15   5   9      191.20      125.25     36.89 o 
  17   5   9      237.36      263.57     51.34 o 
  19   5   9       10.96       74.71     75.96 o 
 -34   6   9        0.27     -105.54    188.05 o 
 -32   6   9        5.27       -1.14     63.35 o 
 -30   6   9      315.05      481.08     73.68 o 
 -28   6   9       93.10      163.29     45.55 o 
 -26   6   9       28.34       74.94     34.83 o 
 -24   6   9       33.73       81.13     19.28 o 
 -22   6   9       13.47       54.14     21.65 o 
 -20   6   9      420.95      403.82     28.72 o 
 -18   6   9     3006.46     2996.19     44.07 o 
 -16   6   9     1031.61     1038.66     29.80 o 
 -14   6   9       14.22       17.12     23.63 o 
 -12   6   9      431.03      398.21     22.44 o 
 -10   6   9     3869.37     3957.42     53.23 o 
  -8   6   9        0.73       40.81     22.04 o 
  -6   6   9      540.96      544.29     44.83 o 
  -4   6   9       47.25       12.28     24.22 o 
  -2   6   9     4073.38     3950.79     57.14 o 
   0   6   9     1295.33     1438.54     36.45 o 
   2   6   9      664.10      591.10     28.93 o 
   4   6   9        0.17      -14.95     28.03 o 
   6   6   9        2.16      -47.36     31.57 o 
   8   6   9       54.37       -1.07     26.23 o 
  10   6   9       75.29       52.54     26.10 o 
  12   6   9      347.25      395.82     40.65 o 
  14   6   9       99.03       96.45     70.14 o 
  16   6   9       69.32      114.21     47.47 o 
 -33   7   9      200.96       93.33    106.80 o 
 -31   7   9        7.38       25.69    162.44 o 
 -29   7   9        5.45       63.11     88.09 o 
 -27   7   9      279.81      246.47     51.74 o 
 -25   7   9        7.98        3.51     25.19 o 
 -23   7   9        0.10       12.01     15.55 o 
 -21   7   9       79.75       77.85     20.32 o 
 -19   7   9     1705.22     1660.61     36.98 o 
 -17   7   9      127.00       96.84     21.78 o 
 -15   7   9     6481.09     6191.01     80.85 o 
 -13   7   9      307.42      373.45     28.71 o 
 -11   7   9      481.30      415.16     26.81 o 
  -9   7   9       39.36        6.43     32.84 o 
  -7   7   9       29.67       -0.16     21.89 o 
  -5   7   9      437.40      502.86     41.41 o 
  -3   7   9      653.73      680.34     33.78 o 
  -1   7   9     1303.07     1382.14     35.89 o 
   1   7   9     1469.73     1426.82     54.44 o 
   3   7   9     1283.86     1240.96     36.65 o 
   5   7   9     3099.63     2797.04     72.27 o 
   7   7   9      128.61      139.84     38.43 o 
   9   7   9       65.27       16.43     52.02 o 
  11   7   9       96.13       66.21    130.96 o 
  13   7   9      147.99      198.12    114.98 o 
  15   7   9      496.47      636.65    105.05 o 
 -30   8   9      121.76      188.79    121.29 o 
 -28   8   9       80.90       -2.29     56.94 o 
 -26   8   9       71.53       73.14     41.17 o 
 -24   8   9      226.01      225.00     77.12 o 
 -22   8   9      566.29      547.42     43.60 o 
 -20   8   9       13.00       63.84     36.70 o 
 -18   8   9      334.74      402.73     28.95 o 
 -16   8   9       41.83       12.28     30.89 o 
 -14   8   9     3136.63     2879.82     50.04 o 
 -12   8   9        8.93      -19.88     31.79 o 
 -10   8   9        4.95       10.12     22.45 o 
  -8   8   9      314.59      236.99     32.60 o 
  -6   8   9      370.49      328.44     47.75 o 
  -4   8   9        6.41      -33.60     31.17 o 
  -2   8   9      233.81      226.63     25.62 o 
   0   8   9       29.01        2.88     26.99 o 
   2   8   9       55.77      188.12     41.21 o 
   4   8   9      505.10      482.46     40.02 o 
   6   8   9        2.17       31.63     35.40 o 
   8   8   9      291.22      317.22     45.56 o 
  10   8   9      130.82      271.95     48.64 o 
  12   8   9      156.04      169.07     57.44 o 
  14   8   9      266.00      288.25     90.39 o 
 -27   9   9       10.87      -60.01     88.54 o 
 -25   9   9      136.90      126.89     51.67 o 
 -23   9   9      435.55      450.84     89.82 o 
 -21   9   9       69.34       25.21     48.97 o 
 -19   9   9       44.98       85.57     31.69 o 
 -17   9   9      295.81      294.87     45.04 o 
 -15   9   9       76.29       87.32     29.58 o 
 -13   9   9      695.72      763.79     38.20 o 
 -11   9   9      177.14      202.89     40.82 o 
  -9   9   9     1511.18     1449.40     46.22 o 
  -7   9   9      345.54      424.22     45.43 o 
  -5   9   9       15.25      -46.44     30.96 o 
  -3   9   9       30.47       -5.78     44.07 o 
  -1   9   9      194.17      207.79     32.91 o 
   1   9   9       18.54       46.63     30.21 o 
   3   9   9       52.66      -17.31     32.18 o 
   5   9   9       15.81        6.45     43.37 o 
   7   9   9        0.34       55.86     54.95 o 
   9   9   9       45.88      102.68     69.39 o 
  11   9   9      210.27      165.70     78.08 o 
 -24  10   9       16.44       87.05    126.63 o 
 -22  10   9       66.76      110.47     88.28 o 
 -20  10   9       65.65       30.34     41.63 o 
 -18  10   9       11.83       54.36     41.34 o 
 -16  10   9       10.57       -3.03     44.20 o 
 -14  10   9        0.01      -53.65     37.34 o 
 -12  10   9       27.31       -0.83     37.50 o 
 -10  10   9      572.16      571.04     40.50 o 
  -8  10   9       50.57        2.01     34.43 o 
  -6  10   9     1020.80      932.11     58.53 o 
  -4  10   9      112.34       80.47     33.91 o 
  -2  10   9      307.90      328.79     40.17 o 
   0  10   9        1.35       83.28     63.88 o 
   2  10   9        3.82       23.29     69.19 o 
   4  10   9        3.32      -13.02     72.15 o 
   6  10   9       54.42       17.43     63.83 o 
   8  10   9      261.29      136.41     70.02 o 
 -19  11   9       38.51       61.61     60.77 o 
 -17  11   9      237.13      276.80     46.73 o 
 -15  11   9       69.20      116.27     78.29 o 
 -13  11   9        0.00      -26.89     67.96 o 
 -11  11   9      110.62       87.82     65.71 o 
  -9  11   9      373.39      315.99     46.00 o 
  -7  11   9        3.97      -16.92     44.70 o 
  -5  11   9      330.00      229.54     56.96 o 
  -3  11   9      194.83      250.59     71.76 o 
  -1  11   9      216.24       76.87     68.70 o 
   1  11   9       89.41       69.96     79.04 o 
   3  11   9       10.89       59.98    118.92 o 
 -38   0  10      121.75       24.54     72.26 o 
 -36   0  10        2.04      -21.29     70.42 o 
 -34   0  10       19.96       72.03     77.40 o 
 -32   0  10       12.27       32.50     36.23 o 
 -30   0  10      803.81      769.55     38.74 o 
 -28   0  10        4.94       -8.06     29.46 o 
 -26   0  10     2968.69     2857.73     59.04 o 
 -24   0  10     3851.64     3858.99     68.57 o 
 -22   0  10      672.26      549.84     29.85 o 
 -20   0  10       35.05       41.99     20.17 o 
 -18   0  10      272.64      305.50     54.51 o 
 -16   0  10     2682.88     2824.62     65.71 o 
 -14   0  10        0.05       27.45     29.92 o 
 -12   0  10     4746.23     4639.56     88.60 o 
 -10   0  10    32200.83    34877.75    467.16 o 
  -8   0  10     1506.29     1507.42     44.83 o 
  -4   0  10        5.84       14.89     26.31 o 
  -2   0  10      462.71      388.85     39.98 o 
   0   0  10      285.27      364.06     71.26 o 
   2   0  10      351.40      541.45     46.33 o 
   4   0  10      170.56       66.52     37.21 o 
   6   0  10     4202.63     4394.65     83.85 o 
   8   0  10      711.86      662.58     52.48 o 
  10   0  10      796.63     1047.91     53.28 o 
  12   0  10       92.44       25.42     37.58 o 
  14   0  10     2755.50     2559.24     99.87 o 
  16   0  10      312.32      238.21    135.19 o 
  18   0  10      198.57      330.79    104.16 o 
  20   0  10       64.85       63.25    119.70 o 
 -39   1  10       75.76      130.53    107.99 o 
 -37   1  10      187.85      147.41     52.31 o 
 -35   1  10       78.65      111.98     36.18 o 
 -33   1  10      261.04      223.32     28.85 o 
 -31   1  10      625.41      634.75     28.51 o 
 -29   1  10      609.37      718.76     28.18 o 
 -27   1  10       32.32       25.15     21.83 o 
 -25   1  10     6736.95     6634.20     91.87 o 
 -23   1  10      737.64      794.87     22.31 o 
 -21   1  10      847.24      866.23     25.34 o 
 -19   1  10     1315.23     1308.54     34.86 o 
 -17   1  10       67.93       49.01     26.76 o 
 -15   1  10        8.67        8.03     18.56 o 
 -13   1  10      945.77      973.76     48.80 o 
 -11   1  10     1729.88     1882.05     37.18 o 
  -9   1  10     1284.01     1409.54     34.88 o 
  -5   1  10     1619.97     1459.43     42.51 o 
  -3   1  10     1458.29     1406.97     36.29 o 
  -1   1  10      512.73      648.97     35.35 o 
   1   1  10      135.70      168.07     28.89 o 
   3   1  10      328.09      403.76     30.04 o 
   5   1  10     1266.40     1327.70     37.37 o 
   7   1  10        0.60        7.25     24.86 o 
   9   1  10      445.19      480.00     28.78 o 
  11   1  10     4870.74     4972.61     78.27 o 
  13   1  10      153.84       78.85     56.02 o 
  15   1  10      410.42      528.70     52.62 o 
  17   1  10       55.24       89.18     55.17 o 
  19   1  10        1.91      -34.15     67.93 o 
 -38   2  10      270.07      284.45     53.36 o 
 -36   2  10        1.70      -30.95     55.01 o 
 -34   2  10      219.70      254.81     33.53 o 
 -32   2  10      336.29      363.57     25.28 o 
 -30   2  10      433.31      457.48     27.29 o 
 -28   2  10       25.91       76.02     21.09 o 
 -26   2  10       14.43       28.84     17.55 o 
 -24   2  10     1221.36     1208.01     25.20 o 
 -22   2  10      455.53      477.95     20.14 o 
 -20   2  10     2338.10     2424.34     40.31 o 
 -18   2  10     2252.83     2040.03     36.93 o 
 -16   2  10       43.71       60.84     19.94 o 
 -14   2  10      153.25      145.70     27.17 o 
 -12   2  10     2426.33     2630.36     44.92 o 
 -10   2  10     1386.33     1363.62     40.31 o 
  -8   2  10     6107.54     6245.21     76.72 o 
  -6   2  10     4260.25     4579.11     63.11 o 
  -4   2  10      110.31      106.87     22.23 o 
  -2   2  10        0.59      -41.61     27.74 o 
   0   2  10      546.06      660.64     29.80 o 
   2   2  10        0.05      -39.69     28.56 o 
   4   2  10        2.97      -15.37     21.77 o 
   6   2  10       11.42       -1.58     28.66 o 
   8   2  10     1460.55     1342.07     57.47 o 
  10   2  10     1347.30     1332.17     39.04 o 
  12   2  10       61.91       99.50     28.90 o 
  14   2  10      166.23      179.26     50.54 o 
  16   2  10       36.42      -31.78     64.31 o 
  18   2  10      139.59      118.70     67.94 o 
 -37   3  10       28.02       64.93    126.65 o 
 -35   3  10       49.66      112.95     77.49 o 
 -33   3  10      187.20      200.29     32.21 o 
 -31   3  10       51.56       34.49     22.52 o 
 -29   3  10      166.07      136.20     20.65 o 
 -27   3  10      581.17      532.88     22.21 o 
 -25   3  10      252.17      260.76     19.55 o 
 -23   3  10     1435.30     1304.66     34.29 o 
 -21   3  10      247.66      202.03     16.01 o 
 -19   3  10      716.08      765.35     24.19 o 
 -17   3  10      164.86      180.21     29.44 o 
 -15   3  10      126.10      165.10     18.86 o 
 -13   3  10     1083.83     1118.96     30.27 o 
 -11   3  10        4.63       19.64     24.62 o 
  -9   3  10      720.26      681.11     28.22 o 
  -7   3  10       57.19       51.11     27.74 o 
  -5   3  10     1088.26      933.05     37.55 o 
  -3   3  10     1023.94      964.59     40.46 o 
  -1   3  10      197.43      172.91     37.37 o 
   1   3  10        8.57      -37.22     24.81 o 
   3   3  10       34.85       28.81     28.78 o 
   5   3  10      406.88      379.92     40.44 o 
   7   3  10     2390.15     2614.43     56.20 o 
   9   3  10      390.30      413.10     31.91 o 
  11   3  10      140.34      112.17     46.42 o 
  13   3  10       96.22      138.93     42.13 o 
  15   3  10      181.77      138.65     43.96 o 
  17   3  10       69.41       79.61     50.53 o 
  19   3  10      304.32      315.81    108.75 o 
 -36   4  10       10.10      104.34     80.21 o 
 -34   4  10       13.54      -38.29     66.57 o 
 -32   4  10      227.60      230.22     71.09 o 
 -30   4  10       84.16       -3.39     26.16 o 
 -28   4  10      895.12      842.01     34.22 o 
 -26   4  10      165.22      184.65     18.58 o 
 -24   4  10        0.59       -2.29     13.91 o 
 -22   4  10     1847.03     1807.15     29.07 o 
 -20   4  10     2055.25     2049.33     32.66 o 
 -18   4  10      690.77      660.47     22.13 o 
 -16   4  10        3.70        7.68     19.96 o 
 -14   4  10      160.57      200.34     24.29 o 
 -12   4  10        5.88       18.27     27.40 o 
 -10   4  10     3176.15     3332.05     56.92 o 
  -8   4  10     4131.35     4274.11     61.04 o 
  -6   4  10       37.74       69.01     28.24 o 
  -4   4  10      270.09      189.11     42.36 o 
  -2   4  10      430.90      517.83     27.42 o 
   0   4  10       36.63       90.18     44.62 o 
   2   4  10     4529.49     4493.13     78.76 o 
   4   4  10     1593.47     1548.38     38.85 o 
   6   4  10      686.11      697.33     31.58 o 
   8   4  10       70.53       35.18     35.39 o 
  10   4  10       32.94        9.24     29.66 o 
  12   4  10      255.57      190.55     36.46 o 
  14   4  10       20.70       26.62     47.86 o 
  16   4  10        5.97       32.17     56.43 o 
  18   4  10       69.76        2.50     55.31 o 
 -35   5  10      167.77      201.20    108.74 o 
 -33   5  10      387.02      593.24     91.97 o 
 -31   5  10       50.97       27.68     34.10 o 
 -29   5  10        3.85      -44.02     29.34 o 
 -27   5  10      392.60      368.91     41.36 o 
 -25   5  10      149.43      127.33     24.44 o 
 -23   5  10     2809.59     3074.15     37.30 o 
 -21   5  10      786.65      834.52     23.93 o 
 -19   5  10      475.79      453.38     24.59 o 
 -17   5  10        0.04       12.11     20.15 o 
 -15   5  10     3723.99     3672.28     58.40 o 
 -13   5  10     1704.07     1728.83     34.18 o 
 -11   5  10      494.64      572.21     34.49 o 
  -9   5  10     1486.61     1517.78     35.87 o 
  -7   5  10       11.87       25.85     26.45 o 
  -5   5  10        5.77       20.18     29.86 o 
  -3   5  10      281.65      189.10     34.87 o 
  -1   5  10     1028.94     1071.21     38.36 o 
   1   5  10     2874.28     2852.20     50.74 o 
   3   5  10      185.10      212.45     27.68 o 
   5   5  10      784.96      734.39     30.73 o 
   7   5  10       49.95       15.90     25.56 o 
   9   5  10     1155.31     1051.11     41.48 o 
  11   5  10      206.06      124.77     41.55 o 
  13   5  10      177.45      137.70     42.57 o 
  15   5  10        9.29      -19.34     54.80 o 
  17   5  10      223.33      155.67     69.89 o 
 -34   6  10        2.11       -3.94    164.17 o 
 -32   6  10        5.69        4.10     58.91 o 
 -30   6  10      148.52      186.12     71.54 o 
 -28   6  10      139.60       93.40     40.26 o 
 -26   6  10      194.44      243.88     19.85 o 
 -24   6  10     1788.88     1786.06     39.14 o 
 -22   6  10      113.89       17.10     15.53 o 
 -20   6  10     1434.39     1292.82     29.12 o 
 -18   6  10     1346.36     1231.11     30.85 o 
 -16   6  10       14.05       33.00     22.01 o 
 -14   6  10     1530.32     1473.39     33.34 o 
 -12   6  10      268.75      289.52     26.42 o 
 -10   6  10      146.24       90.84     24.10 o 
  -8   6  10      122.75      133.90     25.07 o 
  -6   6  10      474.20      434.52     39.23 o 
  -4   6  10      549.91      608.24     39.51 o 
  -2   6  10      194.88      260.24     26.19 o 
   0   6  10        3.80       12.58     26.79 o 
   2   6  10      286.85      300.78     41.56 o 
   4   6  10      947.87      886.29     46.99 o 
   6   6  10      185.47      215.65     38.41 o 
   8   6  10       36.11       19.30     44.83 o 
  10   6  10     1126.14      947.70     47.76 o 
  12   6  10       46.63       97.20     42.22 o 
  14   6  10      343.12      274.95    138.69 o 
  16   6  10       54.05       94.31    156.48 o 
 -33   7  10      619.58      629.48     92.69 o 
 -31   7  10       17.05      -92.59     61.73 o 
 -29   7  10      108.87       97.62    111.24 o 
 -27   7  10        3.73       25.39     84.76 o 
 -25   7  10        7.77       -3.06     20.77 o 
 -23   7  10      128.70      140.78     31.15 o 
 -21   7  10        0.02       34.71     30.57 o 
 -19   7  10      352.39      290.61     24.71 o 
 -17   7  10      349.38      313.68     36.25 o 
 -15   7  10     2043.55     2015.52     40.35 o 
 -13   7  10        8.59       10.08     34.18 o 
 -11   7  10        3.08      -45.17     30.12 o 
  -9   7  10      674.79      642.80     36.12 o 
  -7   7  10      444.05      461.83     39.87 o 
  -5   7  10      437.91      392.67     33.01 o 
  -3   7  10     1204.05     1113.93     41.28 o 
  -1   7  10      253.29      137.85     32.84 o 
   1   7  10      972.56      859.55     37.65 o 
   3   7  10       21.36        4.60     26.86 o 
   5   7  10       70.28       17.27     28.61 o 
   7   7  10      363.71      427.86     44.67 o 
   9   7  10       65.40       45.73     59.21 o 
  11   7  10      694.23      750.96     63.56 o 
  13   7  10       21.34       26.77    115.32 o 
 -30   8  10       40.53      300.97     87.29 o 
 -28   8  10      398.18      584.16     73.87 o 
 -26   8  10        2.16      -92.14     68.03 o 
 -24   8  10       20.02        9.25     37.11 o 
 -22   8  10      244.37      352.94     44.45 o 
 -20   8  10      175.62      173.82     36.79 o 
 -18   8  10      795.92      753.86     30.84 o 
 -16   8  10       19.53       47.89     24.49 o 
 -14   8  10       36.72       55.82     33.47 o 
 -12   8  10       93.04      122.70     33.34 o 
 -10   8  10      130.91      145.31     35.42 o 
  -8   8  10     1977.59     1898.14     46.80 o 
  -6   8  10     1131.67     1064.17     40.64 o 
  -4   8  10     1091.05     1014.40     44.22 o 
  -2   8  10       77.34       86.71     32.20 o 
   0   8  10     1990.60     1919.81     47.20 o 
   2   8  10       22.09      -17.13     42.86 o 
   4   8  10       11.61      -43.32     34.69 o 
   6   8  10       34.21       -9.30     67.70 o 
   8   8  10      161.51      133.02     48.09 o 
  10   8  10       15.46       61.17     56.37 o 
  12   8  10       13.64      -84.08    145.84 o 
 -27   9  10       64.06       69.69    107.78 o 
 -25   9  10       70.94      132.65     89.83 o 
 -23   9  10      192.97      175.61     32.25 o 
 -21   9  10      173.15      162.03     35.82 o 
 -19   9  10       52.19       12.41     46.42 o 
 -17   9  10      200.02      182.53     51.04 o 
 -15   9  10      654.26      726.93     50.21 o 
 -13   9  10      493.38      480.84     33.99 o 
 -11   9  10      260.27      305.02     37.33 o 
  -9   9  10      180.73      243.35     53.73 o 
  -7   9  10       12.13      -41.15     48.18 o 
  -5   9  10      393.40      366.87     34.74 o 
  -3   9  10      188.51      203.75     31.08 o 
  -1   9  10      211.74      180.65     35.20 o 
   1   9  10       50.54       67.56     36.38 o 
   3   9  10       26.45       60.65     92.24 o 
   5   9  10      146.95      149.57     52.64 o 
   7   9  10      369.18      314.09     55.59 o 
   9   9  10       19.71       56.11     57.82 o 
 -24  10  10       12.57       71.75     66.17 o 
 -22  10  10       43.63      135.94     46.25 o 
 -20  10  10        7.40      -55.15     45.76 o 
 -18  10  10      193.26      121.89     51.85 o 
 -16  10  10       21.45      100.38     60.23 o 
 -14  10  10       32.17       73.98     42.05 o 
 -12  10  10        2.11      -17.92     73.24 o 
 -10  10  10      369.36      380.26     55.25 o 
  -8  10  10       83.87       63.01     40.86 o 
  -6  10  10       14.38       -9.85     34.75 o 
  -4  10  10        0.48       18.43     46.09 o 
  -2  10  10       79.40       66.72     45.93 o 
   0  10  10       10.38      -30.12    102.66 o 
   2  10  10        4.15        7.51     61.54 o 
   4  10  10        0.04      244.22    142.86 o 
   6  10  10      130.91       46.08    110.83 o 
 -19  11  10      183.21      337.30     53.08 o 
 -17  11  10        0.10       79.61     63.80 o 
 -15  11  10      129.97       53.70     82.21 o 
 -13  11  10      255.64      327.33     69.91 o 
 -11  11  10      447.77      468.22     54.37 o 
  -9  11  10       42.24       14.31     52.75 o 
  -7  11  10        1.45      -20.64     63.20 o 
  -5  11  10      146.51      233.19     69.30 o 
  -3  11  10      178.49      243.00     71.43 o 
  -1  11  10      160.55      216.29    145.97 o 
 -39   1  11       11.72       58.88     83.53 o 
 -37   1  11       21.51       11.51     65.02 o 
 -35   1  11        0.00      -48.37     36.44 o 
 -33   1  11       33.31      -20.84     27.40 o 
 -31   1  11      171.84      164.39     33.65 o 
 -29   1  11       18.38       75.17     29.69 o 
 -27   1  11      100.21       57.57     22.36 o 
 -25   1  11      948.10      864.69     41.62 o 
 -23   1  11     2182.75     2082.32     34.10 o 
 -21   1  11        3.83       46.37     27.36 o 
 -19   1  11       32.85       32.65     27.78 o 
 -17   1  11     2194.97     2192.22     44.00 o 
 -15   1  11      611.63      707.74     27.85 o 
 -13   1  11      362.12      406.70     30.63 o 
 -11   1  11     3515.54     3267.04     52.06 o 
  -9   1  11       59.11       14.64     20.14 o 
  -7   1  11       23.82       -6.17     19.72 o 
  -5   1  11      606.04      788.14     41.20 o 
  -3   1  11      917.53      904.46     75.16 o 
  -1   1  11      231.37      224.85     36.16 o 
   1   1  11      138.31      161.01     37.18 o 
   3   1  11      261.76      172.27     33.56 o 
   5   1  11       63.34       24.59     32.33 o 
   7   1  11      119.01      128.05     38.21 o 
   9   1  11      166.22      165.54     35.68 o 
  11   1  11     1551.25     1625.86     60.01 o 
  13   1  11     1186.95     1205.94     66.54 o 
  15   1  11       19.16      102.39     61.47 o 
  17   1  11       59.22      217.49     78.01 o 
 -38   2  11       38.79      164.60    159.81 o 
 -36   2  11        4.25      -12.67     35.19 o 
 -34   2  11       47.81       58.79     34.95 o 
 -32   2  11        0.17       31.22     26.92 o 
 -30   2  11      131.42      108.08     27.09 o 
 -28   2  11      776.96      631.98     28.69 o 
 -26   2  11     1094.33     1038.71     25.97 o 
 -24   2  11      494.20      464.77     25.14 o 
 -22   2  11     1240.98     1341.51     30.27 o 
 -20   2  11     1082.87      941.68     35.75 o 
 -18   2  11      116.01      106.45     19.84 o 
 -16   2  11      105.44      108.78     26.56 o 
 -14   2  11       32.54       12.36     20.71 o 
 -12   2  11       13.05       26.08     17.08 o 
 -10   2  11     8768.60     8554.90    100.41 o 
  -8   2  11      683.34      769.21     31.66 o 
  -6   2  11      659.30      629.89     28.15 o 
  -4   2  11      538.64      578.66     46.81 o 
  -2   2  11      122.30      187.35     36.66 o 
   0   2  11       21.31       31.23     25.65 o 
   2   2  11      722.60      830.70     28.36 o 
   4   2  11      141.55      178.37     24.49 o 
   6   2  11       15.71        4.26     29.27 o 
   8   2  11      543.94      540.24     52.86 o 
  10   2  11       63.26       92.63     32.21 o 
  12   2  11       42.13       90.47     53.49 o 
  14   2  11       43.09       22.47     72.93 o 
  16   2  11       14.39      -49.17     58.37 o 
  18   2  11      257.48      268.22     85.50 o 
 -37   3  11       42.95      132.82    102.57 o 
 -35   3  11       52.81      -23.14     69.75 o 
 -33   3  11      147.21        4.75     25.99 o 
 -31   3  11      133.36      135.18     36.80 o 
 -29   3  11     1548.00     1519.79     39.25 o 
 -27   3  11     1514.54     1406.28     30.31 o 
 -25   3  11      640.92      717.22     32.17 o 
 -23   3  11     1395.42     1361.39     35.76 o 
 -21   3  11      660.13      634.44     23.68 o 
 -19   3  11      488.15      515.97     23.26 o 
 -17   3  11     2122.06     2087.07     45.21 o 
 -15   3  11      158.99       62.65     25.07 o 
 -13   3  11      745.44      896.64     43.31 o 
 -11   3  11       98.49      187.66     47.61 o 
  -9   3  11       33.63       38.38     28.84 o 
  -7   3  11     1021.42     1258.09     36.48 o 
  -5   3  11      220.99      295.87     36.10 o 
  -3   3  11       12.14       61.34     27.29 o 
  -1   3  11      259.64      331.85     22.14 o 
   1   3  11      333.50      333.03     26.38 o 
   3   3  11      539.46      538.59     46.04 o 
   5   3  11      508.63      590.84     36.90 o 
   7   3  11        9.78       48.00     33.28 o 
   9   3  11      790.55      762.98     54.84 o 
  11   3  11      151.64      152.16     34.52 o 
  13   3  11       44.87       47.60     43.87 o 
  15   3  11        0.00      -77.44     51.63 o 
  17   3  11        2.19       89.95     61.86 o 
 -36   4  11      219.44      200.78     71.11 o 
 -34   4  11        0.09      -40.13     59.84 o 
 -32   4  11      115.06       25.82     40.72 o 
 -30   4  11        2.17       20.84     29.08 o 
 -28   4  11      899.93      876.93     41.47 o 
 -26   4  11      597.59      590.46     20.94 o 
 -24   4  11        7.39        2.74     15.81 o 
 -22   4  11      353.19      361.17     21.11 o 
 -20   4  11     5107.00     5155.57     56.07 o 
 -18   4  11      702.43      718.23     25.77 o 
 -16   4  11      125.30      169.52     25.21 o 
 -14   4  11     1131.81     1027.58     46.43 o 
 -12   4  11     1860.44     2071.43     55.65 o 
 -10   4  11       53.92       10.37     24.79 o 
  -8   4  11     3684.50     3599.85     56.21 o 
  -6   4  11     1395.65     1386.26     36.78 o 
  -4   4  11        1.40       40.38     39.09 o 
  -2   4  11       15.08       10.68     25.70 o 
   0   4  11     1273.11     1130.60     36.02 o 
   2   4  11       11.59        6.92     26.36 o 
   4   4  11        2.14       30.12     40.40 o 
   6   4  11       46.21        8.39     42.81 o 
   8   4  11      269.72      294.02     50.76 o 
  10   4  11       14.89        6.35     36.77 o 
  12   4  11        3.67       12.36     46.29 o 
  14   4  11        2.80      -78.41    119.02 o 
  16   4  11       13.22       77.02     61.43 o 
 -35   5  11       73.06      132.12     73.49 o 
 -33   5  11      118.67       10.14     46.28 o 
 -31   5  11        0.43       76.05     41.99 o 
 -29   5  11      278.00      383.41     31.80 o 
 -27   5  11      389.95      359.77     25.18 o 
 -25   5  11      218.15      206.26     28.88 o 
 -23   5  11       34.30       57.85     30.70 o 
 -21   5  11       66.85       69.44     30.17 o 
 -19   5  11       59.75      112.06     21.87 o 
 -17   5  11     1075.04     1021.84     37.50 o 
 -15   5  11        0.62      -19.96     25.10 o 
 -13   5  11     1662.73     1654.66     46.91 o 
 -11   5  11      758.64      697.80     30.01 o 
  -9   5  11     2560.70     2559.03     48.82 o 
  -7   5  11     1407.95     1469.10     39.39 o 
  -5   5  11      751.66      778.46     34.57 o 
  -3   5  11      484.68      484.22     33.35 o 
  -1   5  11      158.78      142.18     22.53 o 
   1   5  11       52.07       21.62     32.77 o 
   3   5  11        3.59       10.06     31.15 o 
   5   5  11      741.05      708.30     49.52 o 
   7   5  11      349.39      306.27     30.80 o 
   9   5  11       16.67      -65.03     48.66 o 
  11   5  11      345.89      303.95     61.56 o 
  13   5  11       11.19      -76.76     94.84 o 
  15   5  11       20.89        3.73     91.56 o 
 -34   6  11      219.78      161.19     84.70 o 
 -32   6  11       74.16      -52.91     86.38 o 
 -30   6  11       50.30        2.60     55.18 o 
 -28   6  11      128.13      148.01     38.54 o 
 -26   6  11      460.09      444.39     27.50 o 
 -24   6  11       88.16       63.08     18.45 o 
 -22   6  11     1539.88     1428.04     30.11 o 
 -20   6  11     3367.90     3024.52     46.33 o 
 -18   6  11       78.74       44.18     28.62 o 
 -16   6  11     1057.57     1103.14     37.70 o 
 -14   6  11     3032.29     3144.21     47.22 o 
 -12   6  11        2.45       15.27     30.40 o 
 -10   6  11     2195.12     2118.76     44.45 o 
  -8   6  11      110.04       56.10     27.75 o 
  -6   6  11      605.72      583.59     52.62 o 
  -4   6  11     1474.47     1358.01     39.54 o 
  -2   6  11      191.77      188.61     32.31 o 
   0   6  11      125.01      128.77     26.33 o 
   2   6  11       33.12       63.10     27.46 o 
   4   6  11      528.96      522.65     34.55 o 
   6   6  11      564.17      507.63     36.12 o 
   8   6  11      286.76      242.58     52.20 o 
  10   6  11      233.71      138.67     45.82 o 
  12   6  11      313.54      348.99     55.59 o 
  14   6  11       61.11      125.26     97.32 o 
 -33   7  11       65.99       -4.41     95.14 o 
 -31   7  11        0.82       49.73    106.16 o 
 -29   7  11      370.22      421.82     61.31 o 
 -27   7  11      894.98      957.76     35.04 o 
 -25   7  11        4.21      -33.08     41.49 o 
 -23   7  11       13.60       25.61     28.18 o 
 -21   7  11      287.94      283.77     42.10 o 
 -19   7  11       78.42       14.18     31.38 o 
 -17   7  11      469.09      595.56     37.30 o 
 -15   7  11      287.88      267.96     31.03 o 
 -13   7  11        9.77      -35.87     23.91 o 
 -11   7  11        6.39        9.74     39.19 o 
  -9   7  11      198.32      293.57     29.68 o 
  -7   7  11       59.37       50.60     27.32 o 
  -5   7  11       70.70       30.84     30.76 o 
  -3   7  11     2327.93     2276.57     49.35 o 
  -1   7  11       99.39      104.33     30.23 o 
   1   7  11      699.40      702.07     34.56 o 
   3   7  11      112.86      148.86     44.89 o 
   5   7  11       14.87       19.58     55.55 o 
   7   7  11      140.58       50.22     67.65 o 
   9   7  11      151.05       86.89     48.07 o 
  11   7  11       86.41       75.56     53.63 o 
 -30   8  11        4.64       31.89     81.52 o 
 -28   8  11       12.08       55.22     54.44 o 
 -26   8  11       38.60       67.60     32.42 o 
 -24   8  11       19.09       30.28     37.11 o 
 -22   8  11       14.23       10.56     28.65 o 
 -20   8  11      875.36      770.53     49.24 o 
 -18   8  11      110.88      126.70     42.20 o 
 -16   8  11      698.37      750.90     32.39 o 
 -14   8  11       19.02       18.69     26.23 o 
 -12   8  11       51.21       25.80     42.25 o 
 -10   8  11       27.86       39.21     30.72 o 
  -8   8  11        2.11      -41.16     27.44 o 
  -6   8  11      168.63      105.98     40.74 o 
  -4   8  11       17.77      -45.62     49.64 o 
  -2   8  11       10.58      -44.86     29.90 o 
   0   8  11      561.51      643.39     36.35 o 
   2   8  11      146.35      147.72     98.99 o 
   4   8  11       78.39      116.52     58.36 o 
   6   8  11      327.00      465.68    144.70 o 
   8   8  11       29.45        2.27     62.85 o 
  10   8  11      247.04      316.64     57.54 o 
 -27   9  11       62.10        5.45     82.49 o 
 -25   9  11       53.60       77.51     41.01 o 
 -23   9  11        7.76      -23.18     41.83 o 
 -21   9  11       80.06      -13.76     37.63 o 
 -19   9  11        1.53       21.48     38.64 o 
 -17   9  11       60.45       29.22     38.89 o 
 -15   9  11      447.25      510.92     48.06 o 
 -13   9  11       81.67      110.32     35.19 o 
 -11   9  11       69.09       37.27     35.42 o 
  -9   9  11       32.35      -41.59     30.86 o 
  -7   9  11      284.90      350.32     38.78 o 
  -5   9  11       43.38       27.71     33.60 o 
  -3   9  11       10.86      -25.91     39.23 o 
  -1   9  11      116.95      106.34     70.79 o 
   1   9  11      243.55      288.03     63.71 o 
   3   9  11       66.00      121.93     55.80 o 
   5   9  11        0.01      -56.27     60.22 o 
   7   9  11       66.59       41.95    149.41 o 
 -24  10  11       63.27       88.48     56.36 o 
 -22  10  11       12.98      -82.58     62.86 o 
 -20  10  11        4.79      -12.87     53.81 o 
 -18  10  11        3.08       71.41     46.26 o 
 -16  10  11       10.69      231.41     72.24 o 
 -14  10  11      142.55      181.05     47.05 o 
 -12  10  11      282.52      315.55     47.75 o 
 -10  10  11       61.52       42.31     35.31 o 
  -8  10  11      231.36      236.17     40.52 o 
  -6  10  11       63.79       95.54     41.83 o 
  -4  10  11      206.80       32.43     44.15 o 
  -2  10  11       39.03      -27.43     68.36 o 
   0  10  11        0.83      -43.19     60.82 o 
   2  10  11       84.98      275.04    261.97 o 
 -17  11  11      145.58      193.72     54.78 o 
 -15  11  11        6.50       32.96     55.38 o 
 -13  11  11       49.23       95.18     57.20 o 
 -11  11  11        4.25      105.58     58.13 o 
  -9  11  11      124.51       58.77     65.80 o 
  -7  11  11      264.38      273.26     76.91 o 
  -5  11  11       31.39      148.39    122.41 o 
  -3  11  11       43.69      -39.11     78.81 o 
 -38   0  12      166.01       95.50    115.33 o 
 -36   0  12      318.29      150.37    114.13 o 
 -34   0  12       16.72      120.90     43.80 o 
 -32   0  12        4.88       14.58     39.39 o 
 -30   0  12     5020.43     4852.93    148.54 o 
 -28   0  12        0.25       30.14     32.85 o 
 -26   0  12     2049.95     2136.30     54.20 o 
 -24   0  12      977.22      829.70     30.47 o 
 -22   0  12       64.23       45.03     34.86 o 
 -20   0  12       82.97      238.75     37.97 o 
 -18   0  12      944.86      982.54     49.37 o 
 -16   0  12    11699.42    11627.32    274.36 o 
 -14   0  12     2192.81     1868.27     53.89 o 
 -12   0  12     1902.70     2040.34     61.36 o 
 -10   0  12      357.91      560.27     75.23 o 
  -8   0  12      401.10      370.40     44.61 o 
  -6   0  12     4073.36     3828.47     84.06 o 
  -4   0  12     1274.98     1391.17     57.59 o 
  -2   0  12     2233.79     2806.21    113.74 o 
   0   0  12     1603.82     1754.87    109.01 o 
   2   0  12      480.78      384.89     47.32 o 
   4   0  12      117.89      165.96     49.63 o 
   6   0  12     1310.40     1200.16     48.23 o 
   8   0  12     2311.42     2406.66     71.72 o 
  10   0  12      196.68       47.33     45.82 o 
  12   0  12     1386.04     1360.41    229.27 o 
  14   0  12     1934.71     1728.87    285.31 o 
  16   0  12       22.77      -96.28    118.47 o 
 -39   1  12       72.80       41.23     54.30 o 
 -37   1  12       14.79      -21.49     47.40 o 
 -35   1  12      169.99      163.95     47.57 o 
 -33   1  12       58.32       59.61     27.86 o 
 -31   1  12     1287.35     1232.64     39.07 o 
 -29   1  12     1169.44     1173.76     32.26 o 
 -27   1  12      262.57      295.53     24.11 o 
 -25   1  12     2868.22     2908.75     43.28 o 
 -23   1  12      728.82      702.53     37.15 o 
 -21   1  12      414.22      299.32     23.10 o 
 -19   1  12       16.48        4.54     21.05 o 
 -17   1  12      145.75      150.03     24.06 o 
 -15   1  12     2869.20     3023.09     51.95 o 
 -13   1  12      298.56      262.31     42.42 o 
 -11   1  12     3574.11     3762.85     59.64 o 
  -9   1  12     3604.93     4000.57     62.62 o 
  -7   1  12       14.09       45.55     28.02 o 
  -5   1  12      823.26      852.33     31.45 o 
  -3   1  12      194.25      176.53     29.23 o 
  -1   1  12      595.50      695.79     52.76 o 
   1   1  12       40.57      -29.74     31.56 o 
   3   1  12       50.66       60.75     34.14 o 
   5   1  12       77.06       41.54     41.46 o 
   7   1  12      127.65       82.30     31.53 o 
   9   1  12        0.14       28.21     60.71 o 
  11   1  12       19.87       -4.98     39.77 o 
  13   1  12      327.08      292.31     56.57 o 
  15   1  12      298.02      386.24     86.56 o 
 -38   2  12        4.49       10.16     69.76 o 
 -36   2  12        5.95       -6.57     56.51 o 
 -34   2  12     1011.50      985.47     38.44 o 
 -32   2  12       93.25       14.48     25.25 o 
 -30   2  12      116.75      133.32     25.86 o 
 -28   2  12      657.07      641.55     21.99 o 
 -26   2  12      140.40      133.44     23.01 o 
 -24   2  12      395.48      468.40     30.13 o 
 -22   2  12     1984.45     1973.61     36.28 o 
 -20   2  12     1599.74     1539.21     47.90 o 
 -18   2  12      722.47      803.76     33.11 o 
 -16   2  12      114.63      173.00     25.74 o 
 -14   2  12      423.56      407.50     41.84 o 
 -12   2  12      521.38      614.88     28.35 o 
 -10   2  12      101.42      112.34     25.72 o 
  -8   2  12      917.38     1036.59     43.06 o 
  -6   2  12      454.17      474.22     29.90 o 
  -4   2  12      199.86       28.91     43.05 o 
  -2   2  12     1356.08     1404.79     43.78 o 
   0   2  12     1277.95     1235.08     48.17 o 
   2   2  12      433.77      413.63     45.47 o 
   4   2  12      209.12      229.35     35.09 o 
   6   2  12       49.35        0.63     43.31 o 
   8   2  12       29.14       52.08     36.78 o 
  10   2  12       79.34       36.66     47.51 o 
  12   2  12      249.26      216.82     62.41 o 
  14   2  12       56.19      -65.03     61.99 o 
  16   2  12      341.30      359.17    111.59 o 
 -37   3  12       12.82      103.60     44.37 o 
 -35   3  12      287.63      210.14     61.67 o 
 -33   3  12       73.96       57.31     34.21 o 
 -31   3  12       39.09       31.26     28.68 o 
 -29   3  12       65.84       42.53     21.65 o 
 -27   3  12      490.56      509.94     25.86 o 
 -25   3  12       16.01       29.10     20.41 o 
 -23   3  12      208.62      230.45     26.85 o 
 -21   3  12       80.87        8.63     21.99 o 
 -19   3  12      117.85      117.33     22.80 o 
 -17   3  12     1370.04     1447.05     37.09 o 
 -15   3  12       24.15       -1.10     29.50 o 
 -13   3  12       51.02      117.40     31.33 o 
 -11   3  12       21.64       45.72     24.60 o 
  -9   3  12      627.52      572.90     29.32 o 
  -7   3  12      481.44      481.13     51.79 o 
  -5   3  12       44.98       17.59     34.03 o 
  -3   3  12     1320.78     1254.78     40.55 o 
  -1   3  12     2588.36     2636.11     47.65 o 
   1   3  12      943.07      825.94     42.15 o 
   3   3  12        0.11       57.49     40.26 o 
   5   3  12     1520.27     1720.11     55.97 o 
   7   3  12      327.92      337.61     46.66 o 
   9   3  12      162.98      185.44     37.35 o 
  11   3  12       67.61       66.29     54.69 o 
  13   3  12        0.01       31.89     81.59 o 
  15   3  12       12.76       -7.55     53.64 o 
 -38   4  12       56.15      -56.03    109.46 o 
 -36   4  12        3.36       48.14     61.77 o 
 -34   4  12      838.45      790.33     55.04 o 
 -32   4  12       66.09       25.66     34.95 o 
 -30   4  12        4.52      -14.37     36.41 o 
 -28   4  12        3.94       10.73     19.27 o 
 -26   4  12      905.29      900.59     36.89 o 
 -24   4  12        7.36       44.13     20.86 o 
 -22   4  12     1802.49     1851.64     43.04 o 
 -20   4  12     3353.03     3210.64     55.11 o 
 -18   4  12      104.83       60.18     36.16 o 
 -16   4  12     1045.02     1072.03     42.57 o 
 -14   4  12      266.96      214.15     48.20 o 
 -12   4  12       44.36       41.62     28.70 o 
 -10   4  12       77.96       69.50     38.85 o 
  -8   4  12      563.93      441.79     30.11 o 
  -6   4  12      326.94      369.50     40.77 o 
  -4   4  12      359.94      443.49     40.07 o 
  -2   4  12      141.65      131.92     31.11 o 
   0   4  12      308.72      257.64     33.06 o 
   2   4  12       25.09      -14.33     34.38 o 
   4   4  12      108.72       57.30     28.27 o 
   6   4  12       28.09        1.61     26.39 o 
   8   4  12        5.27      -34.36     48.41 o 
  10   4  12        0.36      114.35     47.51 o 
  12   4  12        0.75      -28.54     52.46 o 
  14   4  12       14.33     -105.43     70.29 o 
 -35   5  12       83.18       78.19     61.78 o 
 -33   5  12      106.35       43.17     67.54 o 
 -31   5  12      121.25      148.17     32.29 o 
 -29   5  12      463.03      520.30     28.86 o 
 -27   5  12        0.58      -14.71     35.07 o 
 -25   5  12      750.29      689.72     26.38 o 
 -23   5  12      614.14      593.71     25.38 o 
 -21   5  12       19.29        6.19     21.21 o 
 -19   5  12     1814.72     1817.03     36.29 o 
 -17   5  12      188.69       84.04     26.06 o 
 -15   5  12       17.75       -9.07     22.30 o 
 -13   5  12      930.76      919.59     34.67 o 
 -11   5  12        1.24       80.56     27.69 o 
  -9   5  12       12.80       38.11     26.27 o 
  -7   5  12      121.77       90.80     42.29 o 
  -5   5  12       31.50       41.52     36.41 o 
  -3   5  12       37.34       33.06     39.85 o 
  -1   5  12      100.14      142.44     48.60 o 
   1   5  12        2.41       31.06     25.99 o 
   3   5  12      139.26      208.61     53.20 o 
   5   5  12      151.79      160.18     34.63 o 
   7   5  12       84.53       89.93     35.75 o 
   9   5  12        1.27       36.29     72.50 o 
  11   5  12      354.10      286.76     83.84 o 
  13   5  12       64.18      102.87     56.00 o 
 -34   6  12      278.99      153.17    123.00 o 
 -32   6  12      302.57      342.59    145.80 o 
 -30   6  12      182.75      100.19     54.17 o 
 -28   6  12       42.85       14.57     21.13 o 
 -26   6  12       39.91       34.87     25.85 o 
 -24   6  12       32.15       48.56     20.21 o 
 -22   6  12      193.84      216.94     26.35 o 
 -20   6  12       48.62        1.85     13.34 o 
 -18   6  12     2177.89     2181.20     44.57 o 
 -16   6  12      108.63      103.36     36.87 o 
 -14   6  12     2486.59     2414.71     48.45 o 
 -12   6  12       48.40       47.61     31.02 o 
 -10   6  12      855.87      808.32     33.02 o 
  -8   6  12      740.90      736.17     39.34 o 
  -6   6  12      316.42      384.83     37.69 o 
  -4   6  12      507.93      559.29     34.30 o 
  -2   6  12      125.09      135.04     32.35 o 
   0   6  12       68.34       80.49     42.50 o 
   2   6  12      328.38      316.82     57.47 o 
   4   6  12      514.94      544.13     53.65 o 
   6   6  12      447.45      452.75     63.53 o 
   8   6  12      382.40      378.00    100.48 o 
  10   6  12        0.44      -30.02     62.00 o 
  12   6  12      178.19      -16.02     69.43 o 
 -33   7  12       14.91     -173.40    215.59 o 
 -31   7  12        1.14      213.53    108.02 o 
 -29   7  12       24.36        2.23     87.87 o 
 -27   7  12        8.99       -8.15     28.76 o 
 -25   7  12      430.72      440.69     65.01 o 
 -23   7  12       50.76        7.69     28.71 o 
 -21   7  12      986.47      963.29     39.64 o 
 -19   7  12      317.74      336.56     27.42 o 
 -17   7  12      119.83       82.46     26.21 o 
 -15   7  12      399.46      409.66     30.82 o 
 -13   7  12      152.62      214.89     28.33 o 
 -11   7  12      243.71      244.28     31.86 o 
  -9   7  12        0.36      -12.58     36.36 o 
  -7   7  12      187.69      137.54     29.84 o 
  -5   7  12        1.27       22.34     33.06 o 
  -3   7  12        0.05      -13.27     28.65 o 
  -1   7  12      571.05      613.91     38.99 o 
   1   7  12      839.65      743.34     42.86 o 
   3   7  12      168.28      340.30     44.65 o 
   5   7  12      242.98      319.36     91.66 o 
   7   7  12        4.85      -67.37     59.65 o 
   9   7  12      237.55      392.72    133.84 o 
 -30   8  12       36.01      -59.34    113.14 o 
 -28   8  12      455.94      382.83     73.88 o 
 -26   8  12       30.76      -15.75     47.69 o 
 -24   8  12      125.73      134.31     31.81 o 
 -22   8  12        1.07        5.46     29.19 o 
 -20   8  12        6.46       54.43     30.27 o 
 -18   8  12      400.75      317.26     39.19 o 
 -16   8  12      696.56      614.94     45.54 o 
 -14   8  12      292.91      266.71     36.54 o 
 -12   8  12      163.59      182.42     40.24 o 
 -10   8  12      175.83      191.98     42.37 o 
  -8   8  12      890.31      913.07     59.07 o 
  -6   8  12      237.36      244.20     39.85 o 
  -4   8  12       17.60       -5.06     43.57 o 
  -2   8  12       91.73      117.22     38.40 o 
   0   8  12      101.12      149.97     44.01 o 
   2   8  12       25.45      -71.55    157.94 o 
   4   8  12       18.90       35.35     78.94 o 
   6   8  12       99.90      183.06    110.67 o 
   8   8  12       12.71       78.05     64.79 o 
 -27   9  12       28.42       72.31     49.44 o 
 -25   9  12       23.50        9.59     64.42 o 
 -23   9  12      271.55      192.98     66.46 o 
 -21   9  12      538.20      637.86     71.87 o 
 -19   9  12      204.34      291.11     71.06 o 
 -17   9  12      196.70      299.75     50.95 o 
 -15   9  12       10.61       12.91     48.11 o 
 -13   9  12     1027.00     1079.52     59.22 o 
 -11   9  12       99.65      144.56     37.05 o 
  -9   9  12      239.58      221.93     61.40 o 
  -7   9  12        0.88       43.24     37.47 o 
  -5   9  12       79.46       56.54     33.67 o 
  -3   9  12        1.78      -23.70     61.32 o 
  -1   9  12      217.76      114.85     60.11 o 
   1   9  12       48.05       71.11     62.30 o 
   3   9  12       21.00      137.65     60.70 o 
   5   9  12        3.86      -32.65     66.16 o 
 -24  10  12       33.38       81.52     76.42 o 
 -22  10  12        6.57       81.98     88.33 o 
 -20  10  12      157.75      179.54     69.10 o 
 -18  10  12        5.77      -87.91     58.61 o 
 -16  10  12       21.23      178.96     79.30 o 
 -14  10  12        4.89      -55.12     56.74 o 
 -12  10  12       20.09       62.06     45.27 o 
 -10  10  12       63.43       90.66     41.69 o 
  -8  10  12       36.79       54.91     49.50 o 
  -6  10  12        0.13      -17.59     57.25 o 
  -4  10  12       17.14       12.16    110.79 o 
  -2  10  12        0.05      -44.37     62.21 o 
   0  10  12        0.00      -12.64     72.38 o 
 -15  11  12      140.20      217.14     58.06 o 
 -13  11  12       12.01       45.56     86.03 o 
 -11  11  12      231.87      161.83     81.65 o 
  -9  11  12      261.44       75.38    106.82 o 
  -7  11  12        0.12       81.87    154.12 o 
 -39   1  13      115.25       24.37     55.54 o 
 -37   1  13        3.54       25.81     80.27 o 
 -35   1  13       75.40      164.76     57.13 o 
 -33   1  13      131.48      207.56     46.80 o 
 -31   1  13      193.58      196.28     24.28 o 
 -29   1  13      660.29      678.62     26.77 o 
 -27   1  13      403.97      417.55     31.49 o 
 -25   1  13      432.80      518.42     32.48 o 
 -23   1  13      204.15      217.34     25.80 o 
 -21   1  13     1457.62     1376.91     34.83 o 
 -19   1  13     1388.58     1269.96     39.65 o 
 -17   1  13       49.26      123.42     29.81 o 
 -15   1  13       54.19      108.40     28.20 o 
 -13   1  13      803.08      790.02     44.35 o 
 -11   1  13     3234.45     3369.43     57.13 o 
  -9   1  13     4737.65     5178.40     83.61 o 
  -7   1  13     3202.28     3235.25     56.99 o 
  -5   1  13        3.75       77.54     31.72 o 
  -3   1  13        1.82       43.24     48.00 o 
  -1   1  13     1528.07     1588.39     46.85 o 
   1   1  13       48.13       -7.34     30.25 o 
   3   1  13       18.72       20.95     30.99 o 
   5   1  13       15.35       42.99     34.98 o 
   7   1  13        5.11        9.61     32.83 o 
   9   1  13      977.11      903.36     52.83 o 
  11   1  13       41.74       34.05     77.73 o 
  13   1  13        1.93        7.14     58.08 o 
  15   1  13       71.51       53.91     80.95 o 
 -38   2  13       35.96       66.41     60.42 o 
 -36   2  13       95.60      115.18     40.53 o 
 -34   2  13      175.39      141.45     42.69 o 
 -32   2  13      100.17       59.62     46.41 o 
 -30   2  13        0.13       35.27     25.20 o 
 -28   2  13        7.87       20.42     19.44 o 
 -26   2  13       37.99       56.18     19.42 o 
 -24   2  13     1765.36     1663.80     37.06 o 
 -22   2  13      481.37      511.68     28.53 o 
 -20   2  13      204.79      190.73     28.54 o 
 -18   2  13        2.43       12.16     24.57 o 
 -16   2  13      151.10      154.20     27.95 o 
 -14   2  13      157.63      130.63     39.42 o 
 -12   2  13      509.09      473.37     43.05 o 
 -10   2  13      369.83      370.28     64.61 o 
  -8   2  13        1.45      -51.51     43.04 o 
  -6   2  13      123.97       69.69     35.98 o 
  -4   2  13      161.53      207.53     37.63 o 
  -2   2  13       35.33       62.13     55.28 o 
   0   2  13      966.26      903.68     40.60 o 
   2   2  13      245.94      246.10     40.53 o 
   4   2  13        3.96       -6.75     29.75 o 
   6   2  13      181.64      211.14     35.14 o 
   8   2  13       81.78        6.58     39.69 o 
  10   2  13      251.09      156.77     57.74 o 
  12   2  13      338.50      192.58     66.71 o 
  14   2  13       44.30      -34.53     71.49 o 
 -39   3  13      118.56      103.13    110.38 o 
 -37   3  13       23.47       43.98     43.32 o 
 -35   3  13       77.45      150.18     56.00 o 
 -33   3  13      645.69      601.60     41.24 o 
 -31   3  13      451.77      449.16     38.78 o 
 -29   3  13        1.04      -29.79     21.65 o 
 -27   3  13      689.56      678.96     31.16 o 
 -25   3  13       66.59       52.73     18.10 o 
 -23   3  13      489.67      503.62     25.18 o 
 -21   3  13      801.21      712.80     29.44 o 
 -19   3  13        0.01       -7.57     35.96 o 
 -17   3  13        3.43      -22.86     26.92 o 
 -15   3  13      286.97      351.81     27.35 o 
 -13   3  13     1464.86     1474.58     39.48 o 
 -11   3  13      182.86      146.74     48.78 o 
  -9   3  13       10.29       20.17     32.49 o 
  -7   3  13      624.77      626.02     63.87 o 
  -5   3  13      159.48      191.61     32.24 o 
  -3   3  13       19.45       25.95     23.90 o 
  -1   3  13        1.55       53.82     42.31 o 
   1   3  13      139.77       91.24     28.02 o 
   3   3  13      350.81      358.72     55.34 o 
   5   3  13      155.71      162.96     36.12 o 
   7   3  13       21.50       87.51     44.17 o 
   9   3  13       50.19       21.35     52.93 o 
  11   3  13       65.11       68.97    104.35 o 
  13   3  13      420.09      499.85    111.48 o 
 -38   4  13       97.16      -61.12     80.17 o 
 -36   4  13      291.28      360.49     75.24 o 
 -34   4  13       21.09       27.30     32.18 o 
 -32   4  13        7.53       33.60     55.59 o 
 -30   4  13      270.98      345.38     29.42 o 
 -28   4  13        0.02      -35.05     23.36 o 
 -26   4  13       70.85       45.56     21.88 o 
 -24   4  13       68.39       69.25     18.30 o 
 -22   4  13       20.54       72.11     25.76 o 
 -20   4  13     1367.19     1290.08     35.98 o 
 -18   4  13      803.26      680.61     32.32 o 
 -16   4  13      364.48      277.72     28.50 o 
 -14   4  13     1592.62     1585.26     43.61 o 
 -12   4  13      241.33      284.88     29.36 o 
 -10   4  13      446.06      533.05     48.89 o 
  -8   4  13      967.50      956.45     64.46 o 
  -6   4  13     1048.86     1033.11     38.45 o 
  -4   4  13       37.17       32.90     22.70 o 
  -2   4  13      186.16      209.90     31.90 o 
   0   4  13      523.77      513.00     50.01 o 
   2   4  13      643.45      596.77     35.90 o 
   4   4  13       51.68       54.70     33.66 o 
   6   4  13      378.17      331.58     38.72 o 
   8   4  13       75.17       47.48     88.20 o 
  10   4  13        0.47       88.71     66.00 o 
  12   4  13       15.72      176.20     68.42 o 
 -37   5  13        6.12       77.90    157.15 o 
 -35   5  13       35.51      169.64     95.25 o 
 -33   5  13       11.10       70.85     37.56 o 
 -31   5  13       56.05      118.18     55.71 o 
 -29   5  13        7.31       19.90     24.28 o 
 -27   5  13        3.96       30.83     20.00 o 
 -25   5  13       24.81       75.40     22.83 o 
 -23   5  13      256.16      294.50     29.34 o 
 -21   5  13       52.53       42.09     25.41 o 
 -19   5  13      156.10      155.45     27.08 o 
 -17   5  13      793.79      729.75     45.43 o 
 -15   5  13       17.77        0.56     19.98 o 
 -13   5  13      903.37      715.89     30.34 o 
 -11   5  13       16.95       24.09     33.46 o 
  -9   5  13      182.82       80.65     29.99 o 
  -7   5  13       32.51       39.32     27.71 o 
  -5   5  13      328.97      298.15     45.71 o 
  -3   5  13      179.83      238.80     47.04 o 
  -1   5  13       38.83       67.04     29.50 o 
   1   5  13        9.57       13.31     31.24 o 
   3   5  13      492.30      497.23     38.27 o 
   5   5  13       38.02      -31.42     37.05 o 
   7   5  13      133.50      168.04    105.33 o 
   9   5  13       13.28      -92.60     61.73 o 
  11   5  13      102.51     -115.11    106.55 o 
 -34   6  13        6.40      -58.51     85.35 o 
 -32   6  13      236.25      267.51     61.48 o 
 -30   6  13      325.14      352.78     42.42 o 
 -28   6  13       16.96       40.89     38.49 o 
 -26   6  13       36.08       14.51     21.72 o 
 -24   6  13       60.53       80.65     28.30 o 
 -22   6  13       66.44      104.99     26.86 o 
 -20   6  13       20.51       17.78     23.60 o 
 -18   6  13       80.39       90.09     30.94 o 
 -16   6  13      258.78      218.05     32.01 o 
 -14   6  13     1264.61     1127.17     46.24 o 
 -12   6  13        2.45       -1.92     28.28 o 
 -10   6  13       20.17       62.53     29.40 o 
  -8   6  13      279.73      271.95     42.66 o 
  -6   6  13      706.70      703.27     35.22 o 
  -4   6  13       56.57       65.93     39.75 o 
  -2   6  13       13.35       22.88     38.44 o 
   0   6  13       81.10      118.18     38.51 o 
   2   6  13       67.22      -52.74     35.16 o 
   4   6  13        0.32       30.04     44.64 o 
   6   6  13       15.54      -58.83     50.81 o 
   8   6  13       26.29      -29.50     63.61 o 
  10   6  13       56.80     -105.89     70.59 o 
 -33   7  13      188.28      213.36     84.38 o 
 -31   7  13        7.10       17.31     45.31 o 
 -29   7  13       50.28       96.36     36.21 o 
 -27   7  13       73.48       84.25     41.27 o 
 -25   7  13      533.41      553.11     43.37 o 
 -23   7  13      907.04      839.19     45.62 o 
 -21   7  13      173.97      134.87     36.48 o 
 -19   7  13     2806.11     2764.21     64.01 o 
 -17   7  13      435.66      516.69     46.70 o 
 -15   7  13      184.84      209.57     29.94 o 
 -13   7  13      907.28      902.41     53.80 o 
 -11   7  13       33.63      -37.46     39.12 o 
  -9   7  13        5.14       22.83     59.82 o 
  -7   7  13       23.55      -45.73     40.13 o 
  -5   7  13      142.62      101.02     36.62 o 
  -3   7  13       77.38      136.57     44.45 o 
  -1   7  13       93.78      164.59     49.93 o 
   1   7  13      240.51      178.67     58.19 o 
   3   7  13      383.30      474.85     66.52 o 
   5   7  13       39.58      -93.68     62.45 o 
   7   7  13        4.86      -46.21    105.72 o 
 -30   8  13        0.15       59.78    189.95 o 
 -28   8  13      271.08      328.76     63.40 o 
 -26   8  13      167.46      147.07     47.72 o 
 -24   8  13        6.26       46.46     46.09 o 
 -22   8  13      268.15      392.20     42.60 o 
 -20   8  13        8.32       76.98     61.76 o 
 -18   8  13      515.61      524.45     48.45 o 
 -16   8  13      724.20      810.80     70.99 o 
 -14   8  13      925.00      854.33     46.05 o 
 -12   8  13      311.41      338.32     50.58 o 
 -10   8  13      207.88      114.64     35.85 o 
  -8   8  13      257.26      245.87     42.98 o 
  -6   8  13      136.22      158.26     67.74 o 
  -4   8  13       92.83      102.85     43.51 o 
  -2   8  13      266.94      322.17     73.24 o 
   0   8  13      982.24     1294.96     82.90 o 
   2   8  13       13.83       80.09     90.75 o 
   4   8  13      115.80      -89.08     97.24 o 
   6   8  13        8.69      -33.86     63.85 o 
 -27   9  13       34.25       29.01     99.35 o 
 -25   9  13       19.69        1.92     48.11 o 
 -23   9  13       73.72      165.31     90.00 o 
 -21   9  13       88.88      101.67     60.34 o 
 -19   9  13       10.60        2.30     47.21 o 
 -17   9  13      731.08      969.67    105.33 o 
 -15   9  13       95.65      158.85     45.96 o 
 -13   9  13      108.46       40.19     61.19 o 
 -11   9  13        1.52      -42.52     39.99 o 
  -9   9  13      169.56      218.13     43.19 o 
  -7   9  13       34.18       -2.44     56.05 o 
  -5   9  13       11.34       31.54     61.24 o 
  -3   9  13       78.27       44.13     79.09 o 
  -1   9  13        0.88      -13.06     79.26 o 
   1   9  13      542.89      567.80    112.92 o 
   3   9  13        8.58      -59.78     62.54 o 
 -22  10  13       30.15      -94.00     65.80 o 
 -20  10  13       39.01       92.01     69.08 o 
 -18  10  13       48.91      106.62     56.01 o 
 -16  10  13       31.84      133.03     84.75 o 
 -14  10  13      445.64      579.04     59.94 o 
 -12  10  13       25.39      -50.59     84.56 o 
 -10  10  13       80.82       28.91     85.22 o 
  -8  10  13      106.59      185.64     55.85 o 
  -6  10  13        3.90      -67.28     73.51 o 
  -4  10  13       20.94       50.40    138.48 o 
  -2  10  13        0.86      118.78     77.07 o 
 -40   0  14       34.04     -116.44     91.58 o 
 -38   0  14      146.43     -172.33    114.89 o 
 -36   0  14      165.65      297.88     84.45 o 
 -34   0  14        7.86       88.94     60.48 o 
 -32   0  14        1.25        6.34     56.57 o 
 -30   0  14      134.45      104.78     37.25 o 
 -28   0  14     1367.40     1195.00     43.68 o 
 -26   0  14       15.83      -19.92     25.17 o 
 -24   0  14       81.78      127.27     42.09 o 
 -22   0  14     2860.09     2820.86     77.37 o 
 -20   0  14     1445.40     1330.19     80.33 o 
 -18   0  14       79.79      139.27     30.55 o 
 -16   0  14     5825.64     6034.47    119.02 o 
 -14   0  14    13446.14    13092.94    206.94 o 
 -12   0  14     2430.01     2409.00     70.13 o 
 -10   0  14     1612.35     1639.48     64.98 o 
  -8   0  14     4402.13     4420.51     98.54 o 
  -6   0  14       36.48      117.33     45.79 o 
  -4   0  14       26.54      -30.22     47.25 o 
  -2   0  14      155.93      234.62     42.58 o 
   0   0  14      276.74      323.39     60.63 o 
   2   0  14       67.12      -38.35     56.10 o 
   4   0  14        0.41       83.14     44.48 o 
   6   0  14      586.75      530.33     54.88 o 
   8   0  14      179.39      124.11     52.87 o 
  10   0  14      907.35      871.56     87.47 o 
  12   0  14      375.20      342.55    136.15 o 
 -39   1  14       77.80      -48.39     60.38 o 
 -37   1  14       11.03       65.54     75.44 o 
 -35   1  14      224.86      417.04     72.60 o 
 -33   1  14        0.01       16.91     28.98 o 
 -31   1  14      446.77      540.54     33.70 o 
 -29   1  14        9.84      -10.70     27.12 o 
 -27   1  14      470.23      467.97     20.29 o 
 -25   1  14      191.22      166.89     32.25 o 
 -23   1  14      609.95      615.81     45.94 o 
 -21   1  14      610.21      573.88     28.10 o 
 -19   1  14      223.71      272.05     30.17 o 
 -17   1  14     1403.05     1465.88     60.08 o 
 -15   1  14      167.45      129.57     35.30 o 
 -13   1  14     1945.63     1808.66     50.93 o 
 -11   1  14      842.77      811.75     38.02 o 
  -9   1  14       52.32       52.54     36.37 o 
  -7   1  14       58.87       93.99     48.25 o 
  -5   1  14      134.08      126.76     31.29 o 
  -3   1  14        1.29        4.12     41.39 o 
  -1   1  14      144.18      244.16     65.20 o 
   1   1  14      361.42      445.04     60.91 o 
   3   1  14       97.75       12.25     34.17 o 
   5   1  14       70.02       46.02     31.20 o 
   7   1  14       35.32       -1.90     55.43 o 
   9   1  14       57.25        7.47     71.08 o 
  11   1  14       32.58      -99.75     66.50 o 
  13   1  14      149.44      300.94     81.81 o 
 -38   2  14       72.81      128.21     87.86 o 
 -36   2  14       27.55       10.14     53.14 o 
 -34   2  14      215.51      186.19     48.48 o 
 -32   2  14       12.89       46.30     28.32 o 
 -30   2  14      169.74      127.48     32.22 o 
 -28   2  14      422.95      403.08     32.23 o 
 -26   2  14      104.31      146.50     22.66 o 
 -24   2  14     2883.96     2635.22     57.71 o 
 -22   2  14     4405.28     4245.50     63.32 o 
 -20   2  14     1348.20     1262.56     36.52 o 
 -18   2  14       82.54       94.30     26.13 o 
 -16   2  14       34.22       51.95     32.20 o 
 -14   2  14        3.80      -35.09     23.39 o 
 -12   2  14       88.03      102.56     36.82 o 
 -10   2  14     3979.26     3777.17     64.66 o 
  -8   2  14     1082.19     1168.37     42.17 o 
  -6   2  14      284.92      259.39     50.67 o 
  -4   2  14      190.69      275.56     60.05 o 
  -2   2  14        0.04       27.46     37.58 o 
   0   2  14        0.89        1.59     30.91 o 
   2   2  14       53.51       13.80     27.33 o 
   4   2  14        1.37      -11.11     55.20 o 
   6   2  14       80.17       71.88     43.08 o 
   8   2  14        0.00       52.84     74.15 o 
  10   2  14       50.90      131.14     70.63 o 
  12   2  14      229.04       22.05     71.08 o 
 -39   3  14        8.69      105.48     57.97 o 
 -37   3  14      199.59      176.11     49.88 o 
 -35   3  14       17.47      117.83     53.29 o 
 -33   3  14        0.82       11.20     48.51 o 
 -31   3  14       66.39      107.36     22.26 o 
 -29   3  14       62.75       -3.24     30.11 o 
 -27   3  14     1152.04     1008.15     34.48 o 
 -25   3  14     2456.79     2103.30     40.64 o 
 -23   3  14     2963.92     2709.26     51.65 o 
 -21   3  14        0.26       -5.85     26.51 o 
 -19   3  14     5432.40     5194.36     71.77 o 
 -17   3  14       30.24      120.81     32.09 o 
 -15   3  14       28.94       36.13     34.43 o 
 -13   3  14       41.43       73.59     33.15 o 
 -11   3  14      583.87      591.41     33.84 o 
  -9   3  14     3963.33     3765.74     71.72 o 
  -7   3  14     1446.38     1476.68     49.59 o 
  -5   3  14      268.18      327.43     42.94 o 
  -3   3  14      475.03      447.46     33.63 o 
  -1   3  14        1.31      -26.68     31.17 o 
   1   3  14     1055.28     1029.13     41.99 o 
   3   3  14      428.31      498.72     60.16 o 
   5   3  14        0.49      -74.19     59.62 o 
   7   3  14       35.95       99.69     57.71 o 
   9   3  14       75.56      107.72     68.99 o 
  11   3  14       31.54      105.44    115.15 o 
 -38   4  14       79.16       14.12     69.56 o 
 -36   4  14      538.33      592.28     64.63 o 
 -34   4  14       35.14       60.50     36.22 o 
 -32   4  14        4.69      -22.75     31.90 o 
 -30   4  14      175.88      275.59     26.07 o 
 -28   4  14     1129.53      995.60     55.20 o 
 -26   4  14      646.19      690.57     34.47 o 
 -24   4  14     6005.89     5779.08     84.98 o 
 -22   4  14      483.14      520.56     40.00 o 
 -20   4  14       15.45      -10.15     25.57 o 
 -18   4  14      233.46      234.76     35.20 o 
 -16   4  14      910.33      882.82     37.51 o 
 -14   4  14      716.70      763.02     37.93 o 
 -12   4  14     1702.19     1580.44     44.04 o 
 -10   4  14     1163.34     1257.56     62.68 o 
  -8   4  14     1793.11     1865.65     52.91 o 
  -6   4  14       24.01       65.11     45.64 o 
  -4   4  14      163.76      139.77     37.25 o 
  -2   4  14      653.75      772.58     61.65 o 
   0   4  14      575.64      576.97     38.07 o 
   2   4  14        6.01       62.26     63.57 o 
   4   4  14       20.17      100.80     41.51 o 
   6   4  14       23.51        8.27     59.81 o 
   8   4  14       31.31      163.80     99.11 o 
  10   4  14       61.66       52.91     75.03 o 
 -35   5  14      111.29      103.88     42.83 o 
 -33   5  14       54.31      137.31     39.36 o 
 -31   5  14       49.28      -19.02     45.86 o 
 -29   5  14      875.69      780.47     42.39 o 
 -27   5  14      466.40      403.45     38.53 o 
 -25   5  14      260.32      265.62     38.87 o 
 -23   5  14      318.06      339.78     44.32 o 
 -21   5  14      166.43      117.44     40.84 o 
 -19   5  14      480.88      451.17     41.48 o 
 -17   5  14      218.63      308.94     32.17 o 
 -15   5  14      432.07      439.28     37.23 o 
 -13   5  14      920.76      873.74     36.69 o 
 -11   5  14      139.41      132.74     42.51 o 
  -9   5  14     2804.10     2645.71     64.40 o 
  -7   5  14      517.78      599.83     56.82 o 
  -5   5  14      933.50      946.77     57.43 o 
  -3   5  14       10.42      102.00     36.79 o 
  -1   5  14        0.08       37.21     42.52 o 
   1   5  14      172.84      116.76     61.97 o 
   3   5  14       45.17      108.18     56.32 o 
   5   5  14        5.15       87.45     85.58 o 
   7   5  14        1.01      -10.63     69.84 o 
   9   5  14       87.84      251.99    129.31 o 
 -34   6  14       56.83       10.86     78.22 o 
 -32   6  14       74.24      154.11     50.58 o 
 -30   6  14       24.43       47.26     35.83 o 
 -28   6  14      237.88      219.27     38.41 o 
 -26   6  14      104.14       77.95     27.55 o 
 -24   6  14      604.07      627.28     40.41 o 
 -22   6  14      266.62      368.41     28.23 o 
 -20   6  14      207.31      224.31     34.73 o 
 -18   6  14      133.53       96.47     25.85 o 
 -16   6  14       38.12       70.06     44.79 o 
 -14   6  14      577.16      475.38     33.30 o 
 -12   6  14        0.42       39.79     36.51 o 
 -10   6  14      615.36      759.12     40.08 o 
  -8   6  14        0.05       -1.47     31.37 o 
  -6   6  14      822.54      906.67     56.04 o 
  -4   6  14      166.47      174.61     48.49 o 
  -2   6  14       51.86      110.05     64.40 o 
   0   6  14       61.99       42.93     45.04 o 
   2   6  14      191.35      103.91     64.14 o 
   4   6  14       42.57       99.95     70.83 o 
   6   6  14        0.91       90.66     75.00 o 
   8   6  14        0.33      -35.49     64.52 o 
 -33   7  14       25.73       -2.74     86.17 o 
 -31   7  14       50.96      -10.43     91.40 o 
 -29   7  14      111.49      166.45     45.52 o 
 -27   7  14       52.76       57.85     29.96 o 
 -25   7  14      116.95      110.52     57.52 o 
 -23   7  14      133.46      122.04     31.86 o 
 -21   7  14     1200.82     1154.82     55.31 o 
 -19   7  14        5.73       -6.08     32.48 o 
 -17   7  14      168.22      124.34     33.43 o 
 -15   7  14      519.43      499.36     40.21 o 
 -13   7  14      206.57      145.73     80.21 o 
 -11   7  14        3.24      -37.40     33.80 o 
  -9   7  14       45.65      100.33     38.76 o 
  -7   7  14       48.76       62.97     55.06 o 
  -5   7  14       16.92       11.40     35.17 o 
  -3   7  14      115.51       54.15     40.17 o 
  -1   7  14       84.19      159.08     45.51 o 
   1   7  14       30.34       51.81     58.16 o 
   3   7  14      174.56      177.82     61.66 o 
   5   7  14      230.83      347.99     84.33 o 
 -30   8  14      209.09      213.40     54.34 o 
 -28   8  14       38.33       92.69     63.39 o 
 -26   8  14       13.18       36.07     73.21 o 
 -24   8  14       20.64       -1.07     87.16 o 
 -22   8  14      112.34      118.81     60.93 o 
 -20   8  14      109.02      151.18     46.33 o 
 -18   8  14        2.19       17.54     45.99 o 
 -16   8  14       57.22       24.18     50.98 o 
 -14   8  14        8.33       33.11     43.38 o 
 -12   8  14        3.38       29.30     41.27 o 
 -10   8  14        0.17        5.60     38.77 o 
  -8   8  14       14.19       17.69     50.74 o 
  -6   8  14      196.26      272.99     63.59 o 
  -4   8  14      187.83      216.41     93.56 o 
  -2   8  14      187.71      283.70     61.86 o 
   0   8  14      317.58      115.36    110.36 o 
   2   8  14       99.74      190.49    117.10 o 
 -27   9  14       26.56      -97.55     65.03 o 
 -25   9  14        1.97       72.45     53.42 o 
 -23   9  14       55.85       13.54     65.16 o 
 -21   9  14      265.26      431.33     53.47 o 
 -19   9  14      339.70      210.15     61.73 o 
 -17   9  14      465.39      538.85     53.68 o 
 -15   9  14       14.61       67.31     53.13 o 
 -13   9  14       41.38       17.29     46.45 o 
 -11   9  14       38.50       40.72     46.45 o 
  -9   9  14       96.50       40.53     41.15 o 
  -7   9  14       16.68      -63.56     80.90 o 
  -5   9  14       35.31       60.17     81.96 o 
  -3   9  14      107.91      166.07     76.70 o 
  -1   9  14        3.73      -22.73    116.85 o 
 -20  10  14      105.01       81.88     62.31 o 
 -18  10  14      219.35      180.29     56.91 o 
 -16  10  14      158.63      350.14     52.86 o 
 -14  10  14      499.93      590.53     85.41 o 
 -12  10  14      378.07      539.06    116.69 o 
 -10  10  14        6.84      158.19     51.31 o 
  -8  10  14       22.91      194.73     61.20 o 
  -6  10  14       81.69      150.36     87.43 o 
 -39   1  15        0.00       56.48     60.95 o 
 -37   1  15      426.93      285.19    104.58 o 
 -35   1  15        9.67       18.46     43.56 o 
 -33   1  15     1214.39     1208.82     48.24 o 
 -31   1  15      299.61      293.69     39.92 o 
 -29   1  15      238.79      247.76     28.55 o 
 -27   1  15      381.16      371.36     28.92 o 
 -25   1  15      201.05      209.86     38.92 o 
 -23   1  15      211.52      258.67     36.44 o 
 -21   1  15      266.45      278.94     27.29 o 
 -19   1  15        0.00      -42.17     28.11 o 
 -17   1  15      309.46      358.71     46.64 o 
 -15   1  15     1328.51     1317.00     43.96 o 
 -13   1  15     2117.15     2083.85     48.73 o 
 -11   1  15      718.14      717.42     48.51 o 
  -9   1  15       22.09      113.25     28.82 o 
  -7   1  15       25.08        2.07     37.36 o 
  -5   1  15     1317.64     1225.69     56.67 o 
  -3   1  15      205.76      208.36     34.63 o 
  -1   1  15     1381.11     1371.17     49.98 o 
   1   1  15       12.40       66.29     40.11 o 
   3   1  15        4.99       23.77     38.69 o 
   5   1  15       45.57       10.44     49.30 o 
   7   1  15      823.86      724.55     50.31 o 
   9   1  15     1408.93     1731.60    222.31 o 
  11   1  15       12.22      -15.55    182.67 o 
 -38   2  15      915.60      917.27     65.32 o 
 -36   2  15       61.29      109.61     49.30 o 
 -34   2  15      300.35      268.06     41.91 o 
 -32   2  15      277.29      360.87     25.59 o 
 -30   2  15      873.79      808.17     40.54 o 
 -28   2  15      669.40      691.59     24.97 o 
 -26   2  15        7.21        8.86     24.14 o 
 -24   2  15     1595.57     1457.17     37.76 o 
 -22   2  15       54.99       67.13     30.99 o 
 -20   2  15     1558.03     1474.28     52.53 o 
 -18   2  15     2736.24     2769.29     51.19 o 
 -16   2  15      404.98      343.81     27.43 o 
 -14   2  15      982.75     1027.47     41.45 o 
 -12   2  15        0.53      -26.54     27.31 o 
 -10   2  15       61.23      -33.63     36.75 o 
  -8   2  15      354.37      323.56     41.44 o 
  -6   2  15     1159.11     1164.04     45.77 o 
  -4   2  15     1711.05     1607.32     53.72 o 
  -2   2  15      414.41      351.55     48.11 o 
   0   2  15      645.09      653.48     37.05 o 
   2   2  15      528.80      427.90     48.51 o 
   4   2  15       18.42       14.95     36.29 o 
   6   2  15      383.45      508.58     68.77 o 
   8   2  15      322.06      383.91     74.80 o 
  10   2  15      179.52      165.60     79.70 o 
 -37   3  15      299.07      330.32     49.60 o 
 -35   3  15      114.88      206.95     49.66 o 
 -33   3  15      259.69      253.46     43.81 o 
 -31   3  15       11.96       42.11     26.06 o 
 -29   3  15       16.13       12.60     36.03 o 
 -27   3  15      138.47       50.08     32.43 o 
 -25   3  15       43.81       69.51     25.56 o 
 -23   3  15      366.48      451.41     30.55 o 
 -21   3  15     3055.63     2953.90     53.03 o 
 -19   3  15     2433.94     2570.41     50.36 o 
 -17   3  15      222.54      286.25     46.78 o 
 -15   3  15        4.46       61.64     33.27 o 
 -13   3  15     1738.69     1768.57     45.86 o 
 -11   3  15      886.03     1036.01     43.27 o 
  -9   3  15      275.12      280.15     35.73 o 
  -7   3  15      475.65      541.16     59.88 o 
  -5   3  15       12.99       63.13     57.20 o 
  -3   3  15      565.17      487.38     34.22 o 
  -1   3  15       60.44       94.21     32.56 o 
   1   3  15       96.44      108.77     42.88 o 
   3   3  15       25.66       16.23     43.05 o 
   5   3  15       58.71      -86.79     57.86 o 
   7   3  15       40.96       48.19     66.61 o 
   9   3  15        3.48      -48.33     69.82 o 
 -36   4  15       35.17      101.99     49.22 o 
 -34   4  15      208.49      162.66     47.12 o 
 -32   4  15      335.29      391.92     36.76 o 
 -30   4  15      327.16      381.14     32.35 o 
 -28   4  15      159.29      161.31     47.82 o 
 -26   4  15        1.14      -21.60     23.64 o 
 -24   4  15      515.30      445.21     39.35 o 
 -22   4  15     1641.59     1598.51     53.69 o 
 -20   4  15      106.24       36.12     30.52 o 
 -18   4  15       15.32       71.02     36.24 o 
 -16   4  15      331.74      414.05     35.76 o 
 -14   4  15      116.70      219.29     56.75 o 
 -12   4  15     1921.38     2075.37     54.00 o 
 -10   4  15        3.23       61.53     28.44 o 
  -8   4  15        4.44       16.36     28.11 o 
  -6   4  15      280.26      191.05     32.51 o 
  -4   4  15      931.01      936.40     57.76 o 
  -2   4  15      143.43      144.47     35.50 o 
   0   4  15      424.11      457.66     42.74 o 
   2   4  15       48.81       59.98     44.32 o 
   4   4  15      589.08      611.75     65.13 o 
   6   4  15       36.28       77.31     70.51 o 
   8   4  15      159.66      218.69    112.86 o 
 -35   5  15      112.17      127.78     76.97 o 
 -33   5  15     1212.56     1415.26     77.67 o 
 -31   5  15      141.47       -7.38     66.86 o 
 -29   5  15     1013.13     1033.36     43.24 o 
 -27   5  15      132.18      144.08     27.82 o 
 -25   5  15        0.00        4.47     26.41 o 
 -23   5  15       29.86       28.31     29.43 o 
 -21   5  15      284.42      251.77     30.90 o 
 -19   5  15      130.20      109.48     30.20 o 
 -17   5  15     1651.92     1650.76     50.86 o 
 -15   5  15        7.64        0.59     25.97 o 
 -13   5  15      697.79      844.33     40.83 o 
 -11   5  15      979.77     1086.77     41.51 o 
  -9   5  15      764.74      907.88     48.60 o 
  -7   5  15      297.38      334.61     35.18 o 
  -5   5  15       16.00      -38.18     32.02 o 
  -3   5  15      221.75      261.31     48.91 o 
  -1   5  15      423.05      449.43     63.93 o 
   1   5  15       41.66      157.15     45.39 o 
   3   5  15      303.61      119.08     49.93 o 
   5   5  15      151.49      144.41    162.98 o 
   7   5  15      181.74      -36.76     70.09 o 
 -34   6  15      454.79      429.84     85.85 o 
 -32   6  15       35.43        3.43     45.36 o 
 -30   6  15       87.46       84.84     39.73 o 
 -28   6  15        0.08        2.61     35.71 o 
 -26   6  15       28.69      106.70     36.27 o 
 -24   6  15      201.50      190.68     31.31 o 
 -22   6  15       35.19        7.63     33.90 o 
 -20   6  15        1.07       17.68     39.06 o 
 -18   6  15      435.62      446.68     41.81 o 
 -16   6  15      116.09      175.83     44.93 o 
 -14   6  15      161.69      139.82     35.80 o 
 -12   6  15       16.89      -17.87     38.51 o 
 -10   6  15      204.34      216.40     57.44 o 
  -8   6  15      159.89      191.65     42.03 o 
  -6   6  15       42.41       38.56     37.31 o 
  -4   6  15       65.69       83.22     70.12 o 
  -2   6  15       37.00       50.74     69.72 o 
   0   6  15       54.36       91.83     56.73 o 
   2   6  15       99.66       44.95     64.12 o 
   4   6  15       13.50      118.05     68.53 o 
   6   6  15        1.32      167.76     66.13 o 
 -31   7  15       47.93        1.20     52.67 o 
 -29   7  15        0.84       72.03     85.34 o 
 -27   7  15        0.10       35.91     37.89 o 
 -25   7  15      482.46      494.80     48.79 o 
 -23   7  15       80.28       62.09     47.04 o 
 -21   7  15        0.83       -9.69     40.20 o 
 -19   7  15      188.93      170.11     61.18 o 
 -17   7  15       19.71      -71.51     47.67 o 
 -15   7  15      246.83      344.24     58.73 o 
 -13   7  15      209.07      111.89     74.57 o 
 -11   7  15      402.75      494.29     78.97 o 
  -9   7  15      322.69      319.66     65.59 o 
  -7   7  15     1745.99     1722.98     60.61 o 
  -5   7  15      207.95      163.95     61.61 o 
  -3   7  15       19.01      -59.87     50.93 o 
  -1   7  15      357.41      384.34     56.23 o 
   1   7  15       22.76        5.10     61.61 o 
   3   7  15      259.24       90.75     87.95 o 
 -30   8  15      450.68      446.47    100.41 o 
 -28   8  15      163.81      239.03     74.48 o 
 -26   8  15      600.33      543.50    181.79 o 
 -24   8  15        3.96       28.16     53.17 o 
 -22   8  15      177.96      188.84     81.55 o 
 -20   8  15      837.51     1047.29     57.16 o 
 -18   8  15      424.04      579.88     53.85 o 
 -16   8  15       47.02       71.45     41.54 o 
 -14   8  15      243.28      302.03     64.43 o 
 -12   8  15       56.33       85.04     61.24 o 
 -10   8  15      103.90      200.22     74.67 o 
  -8   8  15      110.48       86.26     47.55 o 
  -6   8  15       80.09      151.31     56.71 o 
  -4   8  15      508.58      534.85    104.59 o 
  -2   8  15       73.61      123.57    134.31 o 
   0   8  15       36.12      -16.50    193.30 o 
 -25   9  15      144.62      144.12     55.16 o 
 -23   9  15      646.39      592.35     84.72 o 
 -21   9  15       74.77      111.84     61.72 o 
 -19   9  15       45.67       60.60     94.91 o 
 -17   9  15        5.46      -47.12     60.35 o 
 -15   9  15       26.75        7.39     60.60 o 
 -13   9  15      470.04      556.55     70.32 o 
 -11   9  15       18.32       23.21     59.66 o 
  -9   9  15       23.17       76.13     53.30 o 
  -7   9  15        4.45       59.27     91.98 o 
  -5   9  15        0.74       66.41     71.12 o 
  -3   9  15        9.51       28.82     95.75 o 
 -18  10  15      880.21      992.96     80.29 o 
 -16  10  15      340.51      509.41     69.57 o 
 -14  10  15       25.34       89.66    111.69 o 
 -12  10  15      420.12      631.08    100.63 o 
 -38   0  16       43.63      119.28     92.92 o 
 -36   0  16       14.03      -22.78    125.49 o 
 -34   0  16      383.39      423.87     70.88 o 
 -32   0  16     1092.01      982.04     62.94 o 
 -30   0  16       32.29       66.42     31.21 o 
 -28   0  16      386.46      371.65     38.16 o 
 -26   0  16      585.92      653.09     60.39 o 
 -24   0  16      495.24      701.38    112.41 o 
 -22   0  16      555.70      600.64     53.85 o 
 -20   0  16     1548.34     1586.23     79.22 o 
 -18   0  16     7224.80     7413.96    142.81 o 
 -16   0  16      122.84       33.76     35.25 o 
 -14   0  16     6568.56     6379.77    130.90 o 
 -12   0  16     1220.46     1095.13     56.16 o 
 -10   0  16     1972.76     2011.63     82.23 o 
  -8   0  16      674.30      598.34     58.52 o 
  -6   0  16        3.09       65.18     54.74 o 
  -4   0  16      303.51      331.19     49.04 o 
  -2   0  16        3.03       68.89    133.34 o 
   0   0  16       73.28      -34.41    127.30 o 
   2   0  16        2.52       49.58     55.21 o 
   4   0  16      781.82      949.66     74.90 o 
   6   0  16      111.74      -76.73     79.76 o 
   8   0  16        0.21     -143.43     95.62 o 
 -39   1  16       83.58      108.25     83.37 o 
 -37   1  16      194.53      212.58     62.82 o 
 -35   1  16        7.24      -44.91     50.00 o 
 -33   1  16       15.54       -9.86     33.68 o 
 -31   1  16        0.46      -16.87     26.62 o 
 -29   1  16       56.61       14.26     25.15 o 
 -27   1  16      114.42      109.14     31.83 o 
 -25   1  16       29.96       56.07     37.46 o 
 -23   1  16     1073.94      954.86     50.68 o 
 -21   1  16      499.85      363.08     36.29 o 
 -19   1  16      591.34      630.12     51.14 o 
 -17   1  16     1548.47     1396.08     47.00 o 
 -15   1  16      782.46      785.69     38.62 o 
 -13   1  16       10.80      -50.53     33.69 o 
 -11   1  16     2121.19     2029.44     52.13 o 
  -9   1  16       60.89      124.77     34.00 o 
  -7   1  16      260.29      265.59     33.65 o 
  -5   1  16      110.20       88.98     49.21 o 
  -3   1  16     1291.09     1162.90     47.19 o 
  -1   1  16      110.24       62.16     34.61 o 
   1   1  16      120.09       30.47     61.38 o 
   3   1  16        4.05      -58.63     39.09 o 
   5   1  16       20.23      -23.03     85.67 o 
   7   1  16        2.97       30.61    147.98 o 
   9   1  16        9.37       47.83     82.60 o 
 -38   2  16      252.16      101.66     77.23 o 
 -36   2  16        0.02       62.99     75.88 o 
 -34   2  16       96.47       95.85     42.61 o 
 -32   2  16       61.45       32.30     33.33 o 
 -30   2  16      117.78       23.48     22.39 o 
 -28   2  16       78.34       75.08     51.23 o 
 -26   2  16     2720.33     2465.32     64.29 o 
 -24   2  16      276.65      257.30     29.56 o 
 -22   2  16     2304.49     2189.24     60.70 o 
 -20   2  16       19.41       13.52     32.65 o 
 -18   2  16     1528.24     1447.12     41.02 o 
 -16   2  16      378.26      359.23     48.02 o 
 -14   2  16      267.30      332.31     34.49 o 
 -12   2  16     1764.86     1820.48     55.52 o 
 -10   2  16     1134.87     1234.44     45.44 o 
  -8   2  16      841.37      853.79     66.91 o 
  -6   2  16     2956.62     3032.19     69.68 o 
  -4   2  16     1976.66     1887.10     55.88 o 
  -2   2  16      993.23     1049.78     44.12 o 
   0   2  16       72.23       97.61     44.12 o 
   2   2  16       22.07        8.70     41.69 o 
   4   2  16      113.74      104.77    111.74 o 
   6   2  16      166.85      120.68     58.79 o 
   8   2  16       21.63     -114.49     76.33 o 
 -37   3  16      103.89      132.57    100.55 o 
 -35   3  16      248.91      353.87     72.48 o 
 -33   3  16      547.40      551.17     48.60 o 
 -31   3  16       60.38       70.29     33.17 o 
 -29   3  16       38.24       57.57     25.82 o 
 -27   3  16      624.40      581.36     33.99 o 
 -25   3  16     2652.44     2468.70     53.18 o 
 -23   3  16      881.22      832.93     40.52 o 
 -21   3  16     3146.79     2919.03     56.41 o 
 -19   3  16       32.67      125.86     50.61 o 
 -17   3  16      921.49      930.75     50.92 o 
 -15   3  16      637.73      620.96     35.99 o 
 -13   3  16      180.52      151.51     31.06 o 
 -11   3  16     2885.01     2845.50     59.12 o 
  -9   3  16      112.88      125.30     37.26 o 
  -7   3  16     5537.77     5376.79     90.82 o 
  -5   3  16      703.95      741.27     35.27 o 
  -3   3  16      107.25      128.06     28.23 o 
  -1   3  16        0.12      -23.27     57.11 o 
   1   3  16      109.92      -43.89     40.95 o 
   3   3  16       98.44      179.47     74.50 o 
   5   3  16        6.90      -94.53     70.60 o 
   7   3  16       11.58      120.82     71.28 o 
 -36   4  16        5.83      -25.66     78.27 o 
 -34   4  16       85.23       50.35     44.31 o 
 -32   4  16      430.85      503.98     60.09 o 
 -30   4  16        1.25       48.79     35.49 o 
 -28   4  16        4.80       29.77     42.44 o 
 -26   4  16        0.24       -1.95     34.88 o 
 -24   4  16      149.05      222.06     29.02 o 
 -22   4  16     3520.63     3286.02     85.65 o 
 -20   4  16       42.22      -49.54     40.52 o 
 -18   4  16     1306.12     1341.16     58.28 o 
 -16   4  16       50.06       77.18     35.86 o 
 -14   4  16      237.36      228.61     38.62 o 
 -12   4  16      358.75      309.18     43.17 o 
 -10   4  16      902.93      792.08     42.14 o 
  -8   4  16     3258.72     3289.07     67.08 o 
  -6   4  16      249.13      193.15     41.18 o 
  -4   4  16      214.47      213.24     44.02 o 
  -2   4  16      756.71      650.46     54.49 o 
   0   4  16      129.79      104.07     48.11 o 
   2   4  16       18.91      -55.62     55.67 o 
   4   4  16        1.51       -7.20    120.53 o 
   6   4  16        3.27       45.29     75.26 o 
 -35   5  16        2.72     -101.64     67.76 o 
 -33   5  16       83.56      148.02     53.60 o 
 -31   5  16      222.61      258.87     47.77 o 
 -29   5  16      525.43      525.09     37.02 o 
 -27   5  16       13.71       50.62     45.07 o 
 -25   5  16      115.46       61.68     35.56 o 
 -23   5  16      142.52      127.61     40.55 o 
 -21   5  16     3251.17     3075.78     89.49 o 
 -19   5  16      154.33       63.63     37.65 o 
 -17   5  16      325.16      257.69     33.69 o 
 -15   5  16      163.84      163.17     37.04 o 
 -13   5  16       65.92       24.66     33.88 o 
 -11   5  16        1.39       57.35     63.83 o 
  -9   5  16      164.11      141.92     53.52 o 
  -7   5  16     1618.30     1655.50     59.52 o 
  -5   5  16      839.43      774.39     81.48 o 
  -3   5  16        9.59        6.18     50.60 o 
  -1   5  16       84.00      226.68     49.18 o 
   1   5  16       39.17       20.25     49.67 o 
   3   5  16       15.33      157.50    101.01 o 
   5   5  16      195.62      -12.48    115.08 o 
 -34   6  16       87.55       91.37     81.92 o 
 -32   6  16      271.90      213.56     57.41 o 
 -30   6  16       51.45      127.29     51.13 o 
 -28   6  16      353.54      411.35     53.25 o 
 -26   6  16        0.92      -45.28     53.99 o 
 -24   6  16        6.19       43.30     39.45 o 
 -22   6  16       36.50       67.99     46.64 o 
 -20   6  16       93.45       26.71     32.42 o 
 -18   6  16      217.91      262.68     49.67 o 
 -16   6  16      136.01      157.77     40.21 o 
 -14   6  16       94.90      170.43     44.83 o 
 -12   6  16      747.24      630.67     61.70 o 
 -10   6  16        9.92        2.50     47.82 o 
  -8   6  16       16.59       82.84     58.44 o 
  -6   6  16      151.50      211.90     48.97 o 
  -4   6  16      864.52      912.83     59.94 o 
  -2   6  16       51.80      -12.25     90.92 o 
   0   6  16        1.69       29.60     77.03 o 
   2   6  16       65.70      328.20     79.78 o 
 -31   7  16      278.46      113.98    118.82 o 
 -29   7  16       25.54      131.25     64.88 o 
 -27   7  16      118.01      332.54     72.32 o 
 -25   7  16      289.13      290.41     57.43 o 
 -23   7  16       55.21      200.73     44.67 o 
 -21   7  16       77.42       83.38     46.61 o 
 -19   7  16      118.51      128.39     39.60 o 
 -17   7  16       24.31       62.09     49.69 o 
 -15   7  16        8.09       34.90     50.72 o 
 -13   7  16      395.57      409.22     56.94 o 
 -11   7  16      482.82      535.76     49.72 o 
  -9   7  16       53.94       72.22     85.75 o 
  -7   7  16        1.94        2.17     48.19 o 
  -5   7  16       97.19      111.50     59.39 o 
  -3   7  16        9.06      -47.41     53.50 o 
  -1   7  16       35.50       -1.97     73.30 o 
   1   7  16      297.33      418.34     96.22 o 
 -28   8  16       32.81     -155.03    122.64 o 
 -26   8  16      175.32      350.15     64.77 o 
 -24   8  16        1.20      -35.82     81.16 o 
 -22   8  16        3.26       -0.23     97.42 o 
 -20   8  16       90.35      129.92     54.09 o 
 -18   8  16     1443.54     1340.27     62.78 o 
 -16   8  16      180.29       92.34     52.39 o 
 -14   8  16      359.25      320.96     78.92 o 
 -12   8  16      549.16      586.28     76.33 o 
 -10   8  16        6.80       -9.30    128.83 o 
  -8   8  16      439.55      593.23     75.60 o 
  -6   8  16       58.47      147.62     78.51 o 
  -4   8  16      104.38       -3.06    109.22 o 
  -2   8  16       37.99      117.26    114.62 o 
 -23   9  16      100.62      175.28    111.58 o 
 -21   9  16      157.77      130.42     62.56 o 
 -19   9  16        1.44      -93.46     62.31 o 
 -17   9  16      618.01      605.67     61.02 o 
 -15   9  16      156.50       59.72     80.28 o 
 -13   9  16      220.22      171.73     55.40 o 
 -11   9  16       60.80      123.71     62.55 o 
  -9   9  16        0.52     -144.68    126.42 o 
  -7   9  16        0.66       77.90     71.67 o 
 -39   1  17      131.25      143.68     65.49 o 
 -37   1  17        0.01      -35.97     56.58 o 
 -35   1  17        7.07       75.15     41.83 o 
 -33   1  17      232.02       89.54     41.68 o 
 -31   1  17      393.69      449.61     28.45 o 
 -29   1  17      412.04      335.42     35.84 o 
 -27   1  17       27.83       22.97     32.20 o 
 -25   1  17      136.22      164.88     30.52 o 
 -23   1  17      116.92       95.03     29.97 o 
 -21   1  17      582.25      592.98     40.60 o 
 -19   1  17      348.14      345.51     44.47 o 
 -17   1  17      793.84      808.35     46.91 o 
 -15   1  17     1622.92     1638.57     65.62 o 
 -13   1  17     2103.02     2180.41     54.44 o 
 -11   1  17       66.64      -14.22     33.51 o 
  -9   1  17      476.10      550.25     37.89 o 
  -7   1  17      165.71      186.56     52.29 o 
  -5   1  17      759.96      796.18     55.61 o 
  -3   1  17       88.11       89.93     41.41 o 
  -1   1  17       17.00       14.23     74.13 o 
   1   1  17       24.70       -7.27     42.00 o 
   3   1  17      219.40      236.81     62.44 o 
   5   1  17        5.06       37.79     84.49 o 
 -38   2  17       20.60      135.80     70.22 o 
 -36   2  17        8.99      118.14     74.25 o 
 -34   2  17      163.08      206.69     76.44 o 
 -32   2  17      106.84       74.92     55.59 o 
 -30   2  17       19.41        1.44     25.47 o 
 -28   2  17      125.03      120.99     43.71 o 
 -26   2  17      143.70      158.65     28.71 o 
 -24   2  17     1172.25     1348.04     48.35 o 
 -22   2  17      366.88      241.82     33.22 o 
 -20   2  17        2.37       32.44     43.25 o 
 -18   2  17      153.17      194.60     43.27 o 
 -16   2  17       37.69        0.58     35.21 o 
 -14   2  17       98.60       87.93     33.70 o 
 -12   2  17      217.91      388.58     43.18 o 
 -10   2  17     2424.36     2311.92     58.53 o 
  -8   2  17      295.71      270.07     79.27 o 
  -6   2  17      312.37      435.27     46.24 o 
  -4   2  17      199.31      145.63     42.31 o 
  -2   2  17      434.61      517.85     42.03 o 
   0   2  17      144.53      126.90     53.83 o 
   2   2  17      266.38      253.04     69.23 o 
   4   2  17       40.93      -80.82     59.93 o 
   6   2  17      440.92      471.81     75.56 o 
 -37   3  17      401.09      352.37     69.91 o 
 -35   3  17        7.83       66.02     50.27 o 
 -33   3  17       99.43      169.80     53.03 o 
 -31   3  17       42.03       90.37     36.00 o 
 -29   3  17      354.54      343.17     55.88 o 
 -27   3  17       35.25      113.77     48.57 o 
 -25   3  17       46.22       10.58     54.68 o 
 -23   3  17       38.14       34.50     37.58 o 
 -21   3  17       82.58      125.91     36.00 o 
 -19   3  17        0.03      -10.81     35.15 o 
 -17   3  17      828.15      737.83     40.05 o 
 -15   3  17       84.55       72.46     32.97 o 
 -13   3  17      279.46      296.36     42.54 o 
 -11   3  17      317.52      413.11     40.34 o 
  -9   3  17       14.48        9.38     43.77 o 
  -7   3  17      811.10      883.15     79.31 o 
  -5   3  17      164.27      225.30     36.90 o 
  -3   3  17       80.99      142.67     43.74 o 
  -1   3  17       58.14      -77.04     51.36 o 
   1   3  17        9.39       89.45     58.42 o 
   3   3  17        2.39      -13.64     59.79 o 
   5   3  17       56.64      -26.78     81.37 o 
 -36   4  17      377.61      370.48     55.77 o 
 -34   4  17      247.59      118.49     80.50 o 
 -32   4  17      284.31      296.16     48.80 o 
 -30   4  17      220.41      325.55     71.64 o 
 -28   4  17      613.24      569.17     53.84 o 
 -26   4  17       22.07       59.98     35.42 o 
 -24   4  17      290.21      360.14     41.94 o 
 -22   4  17      172.16      128.05     35.09 o 
 -20   4  17      480.07      482.57     53.30 o 
 -18   4  17      830.61      903.93     56.42 o 
 -16   4  17      416.18      356.16     43.50 o 
 -14   4  17       15.21       75.85     38.70 o 
 -12   4  17       72.39        0.12     42.37 o 
 -10   4  17      202.25      190.51     57.46 o 
  -8   4  17       84.53       71.00     48.17 o 
  -6   4  17       11.49      122.32     52.26 o 
  -4   4  17        2.05      -18.31     48.31 o 
  -2   4  17       31.93      -30.51     72.28 o 
   0   4  17       62.53      105.38     56.99 o 
   2   4  17        9.38      -34.74     62.22 o 
   4   4  17       60.09      122.45     73.41 o 
 -35   5  17      231.21      200.72     69.77 o 
 -33   5  17       19.07       13.51     61.54 o 
 -31   5  17     1085.72     1272.73    114.97 o 
 -29   5  17      283.75      361.93     45.53 o 
 -27   5  17       73.48       28.51     37.02 o 
 -25   5  17       80.93       95.76     41.09 o 
 -23   5  17       39.64      -32.43     33.59 o 
 -21   5  17      207.73      216.40     53.39 o 
 -19   5  17      175.38      178.37     62.12 o 
 -17   5  17      320.07      376.93     45.23 o 
 -15   5  17      618.32      674.65     48.76 o 
 -13   5  17      137.64       56.77     50.46 o 
 -11   5  17       13.08       22.15     60.50 o 
  -9   5  17        2.22       -2.97     52.16 o 
  -7   5  17       69.51       52.57     43.99 o 
  -5   5  17       13.99      -29.73     58.82 o 
  -3   5  17       13.80       77.38     69.67 o 
  -1   5  17        0.14       44.61     56.83 o 
   1   5  17       81.21       24.83     78.15 o 
   3   5  17       24.42      162.84     84.65 o 
 -32   6  17      416.04      514.03     87.71 o 
 -30   6  17       20.98       63.72     60.94 o 
 -28   6  17        0.13       15.90     36.86 o 
 -26   6  17        9.18        2.40     46.28 o 
 -24   6  17       62.20       43.99     46.63 o 
 -22   6  17       74.34       35.18     48.91 o 
 -20   6  17      278.44      335.39     60.65 o 
 -18   6  17       13.19       73.17     72.73 o 
 -16   6  17      582.37      619.10     52.19 o 
 -14   6  17      334.46      304.17     50.64 o 
 -12   6  17     1239.28     1396.30     59.65 o 
 -10   6  17       30.28       95.26     54.25 o 
  -8   6  17       94.21      137.34    153.74 o 
  -6   6  17      217.35      327.83     56.32 o 
  -4   6  17        4.74      -94.88     63.26 o 
  -2   6  17      189.51      241.72    119.59 o 
   0   6  17       56.51      108.90     82.96 o 
 -31   7  17       51.22       29.14     76.32 o 
 -29   7  17       11.60       12.61    106.28 o 
 -27   7  17        0.43      -48.71     72.75 o 
 -25   7  17      271.91      247.46    106.41 o 
 -23   7  17        2.70       27.32     63.38 o 
 -21   7  17        2.30      -20.63     44.72 o 
 -19   7  17        0.01       48.58     43.68 o 
 -17   7  17        6.18      110.46     58.41 o 
 -15   7  17      194.74      162.04     80.05 o 
 -13   7  17        0.31       19.58     46.21 o 
 -11   7  17      340.28      522.78     96.61 o 
  -9   7  17      174.82      114.48     91.11 o 
  -7   7  17       76.20      173.08    128.11 o 
  -5   7  17     1193.04     1377.52    107.18 o 
  -3   7  17      190.78      232.44     77.15 o 
 -26   8  17       42.58       86.80     83.48 o 
 -24   8  17       43.39        2.86     54.40 o 
 -22   8  17      250.75      318.80     58.76 o 
 -20   8  17      161.49      122.10     55.79 o 
 -18   8  17       40.14      -43.66     55.97 o 
 -16   8  17      336.69      385.07     52.92 o 
 -14   8  17        3.57       86.82     73.16 o 
 -12   8  17       31.57       77.10     98.47 o 
 -10   8  17       42.89       63.63    112.58 o 
  -8   8  17       37.27       70.70     62.49 o 
  -6   8  17      238.43      342.76    128.27 o 
 -19   9  17       33.56       46.51     63.51 o 
 -17   9  17        0.04      -90.07     60.04 o 
 -15   9  17      189.96      124.94     58.70 o 
 -13   9  17      144.70      170.29     76.79 o 
 -38   0  18      224.10      161.25    223.93 o 
 -36   0  18     1666.61     1889.43    148.39 o 
 -34   0  18        0.70      118.09     53.34 o 
 -32   0  18     1008.71     1066.87    141.51 o 
 -30   0  18     1009.03     1178.26     59.97 o 
 -28   0  18        1.28       82.47     73.56 o 
 -26   0  18      873.88      884.27     62.03 o 
 -24   0  18      134.37      114.98     57.20 o 
 -22   0  18        1.29        9.49     44.51 o 
 -20   0  18     2180.54     1992.78     74.96 o 
 -18   0  18     2562.00     2663.11     87.16 o 
 -16   0  18     1291.94     1163.03     70.05 o 
 -14   0  18     1343.02     1221.30     66.02 o 
 -12   0  18        6.05      138.03     58.86 o 
 -10   0  18     1152.63     1203.79     66.33 o 
  -8   0  18       18.17      -29.68     66.98 o 
  -6   0  18     1112.70     1244.98    162.48 o 
  -4   0  18     1772.77     1640.15    107.59 o 
  -2   0  18       77.83      182.72    112.04 o 
   0   0  18     3345.64     2984.11    116.15 o 
   2   0  18      203.19      366.52    135.47 o 
   4   0  18      101.34      299.46    101.78 o 
 -37   1  18      346.96      464.04     69.41 o 
 -35   1  18       11.45       69.33     57.14 o 
 -33   1  18      201.99      248.75     69.23 o 
 -31   1  18        8.20      -25.99     39.01 o 
 -29   1  18      123.07      116.51     30.62 o 
 -27   1  18       42.14      -22.73     36.19 o 
 -25   1  18      165.70      107.31     79.88 o 
 -23   1  18      867.70      887.56     39.59 o 
 -21   1  18      387.61      394.08     37.25 o 
 -19   1  18     1144.95     1241.33     49.99 o 
 -17   1  18        3.73       43.37     35.32 o 
 -15   1  18     5975.34     5758.80     91.41 o 
 -13   1  18       51.31      -20.36     39.64 o 
 -11   1  18       33.86      -43.09     36.67 o 
  -9   1  18      104.95       46.43     48.03 o 
  -7   1  18      400.06      345.58    126.88 o 
  -5   1  18     1601.79     1595.20     84.66 o 
  -3   1  18      490.47      448.63     72.33 o 
  -1   1  18     1816.54     1647.70     87.45 o 
   1   1  18      403.85      547.79     99.95 o 
   3   1  18        4.71       62.85     65.71 o 
 -38   2  18       16.15      -36.61     80.80 o 
 -36   2  18       32.22      -87.94     59.18 o 
 -34   2  18      272.45      302.16     74.69 o 
 -32   2  18      177.03      190.21     46.34 o 
 -30   2  18      132.45      145.45     33.60 o 
 -28   2  18       40.47       44.87     40.67 o 
 -26   2  18      484.27      390.56     91.46 o 
 -24   2  18      559.40      538.14     67.75 o 
 -22   2  18       12.41        0.67     42.18 o 
 -20   2  18      116.25      206.71     38.19 o 
 -18   2  18        0.60      -36.63     32.69 o 
 -16   2  18      403.74      468.45     50.59 o 
 -14   2  18      811.09      685.96     52.71 o 
 -12   2  18      921.14      905.55     57.22 o 
 -10   2  18      123.76       56.93     43.55 o 
  -8   2  18      141.52      173.73     57.30 o 
  -6   2  18      508.84      707.78     58.61 o 
  -4   2  18      144.00      161.62     38.53 o 
  -2   2  18      979.34      922.11     63.90 o 
   0   2  18       21.37      106.37    107.30 o 
   2   2  18      296.01      282.44     76.78 o 
   4   2  18       19.16      -21.49     84.69 o 
 -37   3  18      233.16      277.76     49.36 o 
 -35   3  18        2.04       73.81     76.49 o 
 -33   3  18       94.56       70.34     55.89 o 
 -31   3  18      347.75      334.82     60.68 o 
 -29   3  18      716.01      734.71     43.98 o 
 -27   3  18        0.40      -25.99     40.48 o 
 -25   3  18      268.93      325.54     40.51 o 
 -23   3  18      830.65      822.73     46.78 o 
 -21   3  18      128.89      160.47     34.55 o 
 -19   3  18       90.86      137.26     64.97 o 
 -17   3  18     1463.88     1539.49     70.80 o 
 -15   3  18       37.68       -4.14     37.23 o 
 -13   3  18       19.42        0.81     67.29 o 
 -11   3  18       11.20      -70.46     46.97 o 
  -9   3  18      253.84      255.81     87.11 o 
  -7   3  18       49.13       43.91     48.38 o 
  -5   3  18      246.41      199.63     83.21 o 
  -3   3  18     1070.87     1130.63     68.49 o 
  -1   3  18      166.12       68.62     63.59 o 
   1   3  18       57.46      111.07    159.36 o 
   3   3  18       11.21      -12.31     83.53 o 
 -36   4  18      778.86      879.19     67.92 o 
 -34   4  18      288.23      530.93     56.29 o 
 -32   4  18       54.14      122.47     61.54 o 
 -30   4  18      234.00      312.96     36.96 o 
 -28   4  18      244.16      164.76     40.49 o 
 -26   4  18      460.06      353.60     53.85 o 
 -24   4  18       18.15      -59.91     47.11 o 
 -22   4  18      119.74       16.33     46.45 o 
 -20   4  18      888.21      755.23     76.46 o 
 -18   4  18      243.69      351.97     48.35 o 
 -16   4  18      461.66      414.63     60.17 o 
 -14   4  18       65.41      -13.12     62.54 o 
 -12   4  18      373.96      425.79     54.16 o 
 -10   4  18      115.72       88.24     68.81 o 
  -8   4  18      474.31      466.55    105.63 o 
  -6   4  18        0.79      -11.47     49.49 o 
  -4   4  18       34.13       26.38     57.93 o 
  -2   4  18       25.85       71.87     62.97 o 
   0   4  18       43.90       28.19     57.21 o 
   2   4  18       37.84      115.89     85.16 o 
 -33   5  18        0.41      -54.28     62.54 o 
 -31   5  18      128.20      -40.50     61.14 o 
 -29   5  18       87.03      110.62     51.60 o 
 -27   5  18      270.32      308.86     51.93 o 
 -25   5  18      173.60      172.74     37.43 o 
 -23   5  18      103.97      -53.50     39.89 o 
 -21   5  18      929.81      859.34     51.34 o 
 -19   5  18      241.02      366.51     54.49 o 
 -17   5  18      906.07      938.51     85.29 o 
 -15   5  18      423.07      315.08     52.48 o 
 -13   5  18      244.29      383.91     69.73 o 
 -11   5  18     1011.26      995.57     94.69 o 
  -9   5  18        0.00      -22.78     59.10 o 
  -7   5  18        0.66       -7.21     53.87 o 
  -5   5  18     1543.99     1785.32    111.35 o 
  -3   5  18       14.41       81.70     64.22 o 
  -1   5  18       99.91       25.19     70.82 o 
 -32   6  18       63.18      205.84    100.60 o 
 -30   6  18      329.41      364.16     91.68 o 
 -28   6  18      240.02      326.30     84.95 o 
 -26   6  18       23.46      -20.53     42.48 o 
 -24   6  18      134.51      203.54     42.57 o 
 -22   6  18       30.88      120.68     59.30 o 
 -20   6  18        7.36      -48.04     69.45 o 
 -18   6  18       10.71      102.02     59.43 o 
 -16   6  18      570.77      645.19     75.67 o 
 -14   6  18      537.30      444.57     97.45 o 
 -12   6  18      206.85      203.11     95.62 o 
 -10   6  18     1267.06     1349.70     75.35 o 
  -8   6  18      920.28     1000.14    138.81 o 
  -6   6  18      517.17      358.10     98.81 o 
  -4   6  18        4.12       22.90    123.03 o 
  -2   6  18      127.79     -147.72     98.48 o 
 -29   7  18      454.84      529.19    125.63 o 
 -27   7  18      165.22      163.70     94.39 o 
 -25   7  18      867.68     1103.02     65.95 o 
 -23   7  18      120.39      184.59     56.23 o 
 -21   7  18       48.21      152.42     69.19 o 
 -19   7  18        1.52       76.94     75.76 o 
 -17   7  18      359.82      395.46     74.87 o 
 -15   7  18      208.98      293.40    106.96 o 
 -13   7  18       22.15      -11.13     77.97 o 
 -11   7  18       77.03       35.58    131.90 o 
  -9   7  18       53.89      -49.02     78.39 o 
  -7   7  18      125.41      219.37     71.69 o 
  -5   7  18        0.98       78.28    132.76 o 
 -24   8  18       70.52       33.92     89.97 o 
 -22   8  18      388.57      537.84     78.77 o 
 -20   8  18      184.59      204.59     53.65 o 
 -18   8  18      229.73      139.42     71.43 o 
 -16   8  18      296.74      399.02     79.01 o 
 -14   8  18       72.05       -2.69     86.60 o 
 -12   8  18        0.43     -107.71     71.81 o 
 -10   8  18      195.48       91.93     80.62 o 
 -37   1  19      587.51      772.92     84.93 o 
 -35   1  19      308.57      413.50     72.89 o 
 -33   1  19      372.60      347.25     44.20 o 
 -31   1  19      113.67      119.38     45.67 o 
 -29   1  19      130.11      208.06     36.73 o 
 -27   1  19       43.33      -15.65     45.77 o 
 -25   1  19     1916.34     1797.40     59.77 o 
 -23   1  19      372.64      330.55     43.94 o 
 -21   1  19      571.92      609.96     51.26 o 
 -19   1  19        2.66       76.36     53.36 o 
 -17   1  19      127.26       69.56     57.24 o 
 -15   1  19      577.18      558.12     47.01 o 
 -13   1  19      461.27      398.61     41.99 o 
 -11   1  19       62.86      -67.41     44.94 o 
  -9   1  19      296.99      424.10     56.93 o 
  -7   1  19       13.57      -52.01     55.57 o 
  -5   1  19      732.83      578.31     65.76 o 
  -3   1  19      195.73      125.02    193.80 o 
  -1   1  19      169.18      194.36     71.76 o 
   1   1  19        0.13       60.68     66.62 o 
 -36   2  19        8.87       45.68     88.99 o 
 -34   2  19      160.05      130.46     52.78 o 
 -32   2  19       26.74       86.90     54.42 o 
 -30   2  19        1.31      -14.87     40.56 o 
 -28   2  19       39.95      -38.38     61.27 o 
 -26   2  19      314.38      334.81     67.04 o 
 -24   2  19      909.95      890.06     65.24 o 
 -22   2  19      158.79       84.84     42.07 o 
 -20   2  19      636.11      572.31     60.36 o 
 -18   2  19        7.82      156.55     47.07 o 
 -16   2  19       91.00      -38.48     49.43 o 
 -14   2  19      384.14      396.82     52.00 o 
 -12   2  19      788.28      740.45    101.39 o 
 -10   2  19      132.63      111.30     49.37 o 
  -8   2  19      851.87      734.85     67.40 o 
  -6   2  19      919.79      737.13     71.70 o 
  -4   2  19        0.51        3.77     77.65 o 
  -2   2  19       48.64      257.13     81.87 o 
   0   2  19       32.26      -73.95     87.28 o 
 -35   3  19       26.29       30.78     59.01 o 
 -33   3  19       80.75      173.49     78.64 o 
 -31   3  19        8.66       -4.78     66.00 o 
 -29   3  19       20.49      -30.95     37.89 o 
 -27   3  19      138.87      159.80     60.84 o 
 -25   3  19       22.50       54.54     61.51 o 
 -23   3  19      103.70       34.65     89.69 o 
 -21   3  19      276.00      395.33     56.41 o 
 -19   3  19        0.00      -69.71     50.76 o 
 -17   3  19        7.40       22.45     43.69 o 
 -15   3  19       12.27       56.05     78.87 o 
 -13   3  19       45.75      -58.24     54.80 o 
 -11   3  19       27.13       53.06     60.80 o 
  -9   3  19        1.53      -82.42     57.78 o 
  -7   3  19      521.84      574.35     63.50 o 
  -5   3  19      139.03       99.86     47.40 o 
  -3   3  19       10.23       93.38    127.80 o 
  -1   3  19        0.33       72.24     57.69 o 
 -34   4  19      168.00      291.25     75.16 o 
 -32   4  19      249.30       35.69     68.10 o 
 -30   4  19        1.50      -91.84     61.23 o 
 -28   4  19       84.62      166.42     65.32 o 
 -26   4  19       61.99       15.03     66.02 o 
 -24   4  19      441.62      496.00     69.84 o 
 -22   4  19        6.59       95.79     94.56 o 
 -20   4  19       15.95      -86.19     57.46 o 
 -18   4  19        0.06       22.85     63.65 o 
 -16   4  19      144.71      143.76     47.00 o 
 -14   4  19       21.25       22.64     52.56 o 
 -12   4  19        5.37      -76.75     51.17 o 
 -10   4  19      326.03      324.72     51.31 o 
  -8   4  19      104.00      208.17     58.09 o 
  -6   4  19        8.06      252.67     82.97 o 
  -4   4  19      215.88      197.64     68.95 o 
  -2   4  19        0.73       60.99     60.94 o 
 -33   5  19       33.80      129.31     83.99 o 
 -31   5  19        1.54       74.47     73.13 o 
 -29   5  19      386.67      423.93     53.51 o 
 -27   5  19      171.36      175.46     55.27 o 
 -25   5  19        6.45      -46.83     57.00 o 
 -23   5  19       79.09       47.18     44.31 o 
 -21   5  19      417.26      464.16     73.95 o 
 -19   5  19      335.44      266.71     74.26 o 
 -17   5  19       10.25       74.10     69.85 o 
 -15   5  19      800.60      845.61     98.42 o 
 -13   5  19        0.81       39.54     88.19 o 
 -11   5  19      147.63      291.54     57.47 o 
  -9   5  19       19.15      -41.48     58.86 o 
  -7   5  19      469.14      605.21     93.92 o 
  -5   5  19        2.25     -114.53     76.82 o 
  -3   5  19        4.82      -71.14     87.09 o 
 -30   6  19       51.19       39.28     79.82 o 
 -28   6  19       30.08       53.97     76.83 o 
 -26   6  19        1.69      -41.00     73.97 o 
 -24   6  19       52.85       85.18    100.29 o 
 -22   6  19      156.04       -7.54     73.60 o 
 -20   6  19      740.92      918.75     66.63 o 
 -18   6  19       99.28       99.44     88.65 o 
 -16   6  19      108.82      101.86    102.40 o 
 -14   6  19      536.05      681.88     66.96 o 
 -12   6  19       17.48       17.11     80.54 o 
 -10   6  19     1152.51     1149.84     82.72 o 
  -8   6  19      116.00      217.06     65.24 o 
  -6   6  19       17.53      -13.22     62.89 o 
 -27   7  19        1.25       87.51     85.97 o 
 -25   7  19      137.21      131.49     63.83 o 
 -23   7  19       87.87       -2.21     58.78 o 
 -21   7  19      521.91      411.38     79.60 o 
 -19   7  19        0.76      137.00    107.35 o 
 -17   7  19        0.61       -9.62     94.25 o 
 -15   7  19        9.41      -33.71    133.13 o 
 -13   7  19      717.88      783.69    105.01 o 
 -11   7  19     1034.98     1052.69    101.60 o 
  -9   7  19      425.19      425.83     69.90 o 
 -36   0  20       57.18       56.08    153.33 o 
 -34   0  20        2.17       -5.99    112.94 o 
 -32   0  20       17.01      150.20    143.21 o 
 -30   0  20      965.93     1175.20     91.40 o 
 -28   0  20       13.82      166.60     73.49 o 
 -26   0  20       14.70       81.39    115.71 o 
 -24   0  20        1.79      100.76    103.01 o 
 -22   0  20       33.15       31.12     70.58 o 
 -20   0  20      348.59      322.58     82.88 o 
 -18   0  20       46.03      -72.46    122.84 o 
 -16   0  20      729.50      595.53     89.06 o 
 -14   0  20     2402.49     2209.01    125.88 o 
 -12   0  20       78.12       31.54    168.30 o 
 -10   0  20        8.20      149.13     65.64 o 
  -8   0  20      244.88      252.86     91.96 o 
  -6   0  20       30.69     -181.13    128.76 o 
  -4   0  20      493.79      195.52    132.68 o 
  -2   0  20      152.94      134.56    142.44 o 
 -37   1  20      153.98      107.73     79.66 o 
 -35   1  20      518.00      814.21     81.12 o 
 -33   1  20       21.74       40.90     55.56 o 
 -31   1  20        5.70      -10.39     53.17 o 
 -29   1  20       19.10       74.95     44.86 o 
 -27   1  20       38.03       36.31     39.04 o 
 -25   1  20        9.46      -13.87     47.43 o 
 -23   1  20      121.17       37.82     43.74 o 
 -21   1  20        1.34      -14.58     54.64 o 
 -19   1  20        3.49       32.42     52.26 o 
 -17   1  20       20.93       76.02     52.42 o 
 -15   1  20        0.41      -13.40     61.84 o 
 -13   1  20      427.75      488.77     54.84 o 
 -11   1  20      409.23      323.14     77.81 o 
  -9   1  20       41.39       30.69    129.24 o 
  -7   1  20       25.77      182.56     75.91 o 
  -5   1  20      325.45      427.11    237.23 o 
  -3   1  20       80.24       68.28     83.70 o 
  -1   1  20       18.73       41.37     65.15 o 
 -36   2  20      414.84      369.91     69.06 o 
 -34   2  20        3.39       45.63     98.40 o 
 -32   2  20       43.55       42.34     76.18 o 
 -30   2  20        7.45      -78.00     52.00 o 
 -28   2  20      125.69      226.14     53.23 o 
 -26   2  20        9.25      187.88     52.87 o 
 -24   2  20        2.05       39.48     66.96 o 
 -22   2  20        3.64      -46.11     49.22 o 
 -20   2  20       62.85      -23.34     84.20 o 
 -18   2  20      461.70      487.66     67.61 o 
 -16   2  20     1021.83     1179.10    100.66 o 
 -14   2  20       23.95      -14.34     87.39 o 
 -12   2  20      462.86      405.52    136.94 o 
 -10   2  20        7.82       33.08     93.27 o 
  -8   2  20       95.62      105.61     54.54 o 
  -6   2  20      384.61      385.08     61.68 o 
  -4   2  20        2.90      -84.28     93.94 o 
  -2   2  20       31.84      200.52     81.09 o 
 -35   3  20        1.17       70.50     76.58 o 
 -33   3  20       95.48      240.38     74.09 o 
 -31   3  20       37.34      134.16     60.76 o 
 -29   3  20      683.25      619.87     61.95 o 
 -27   3  20       53.38       15.34     60.95 o 
 -25   3  20       12.52      -32.13     42.88 o 
 -23   3  20      103.73      135.30     52.48 o 
 -21   3  20        0.14      -70.96     50.28 o 
 -19   3  20       51.45       62.82     47.53 o 
 -17   3  20       33.96       14.17     89.26 o 
 -15   3  20       15.57       91.81     87.54 o 
 -13   3  20       62.59      275.99     97.05 o 
 -11   3  20       18.88      -43.74     67.58 o 
  -9   3  20      274.11      197.28     52.75 o 
  -7   3  20        0.05     -118.07     78.72 o 
  -5   3  20       46.25     -112.70     77.17 o 
  -3   3  20       35.11      116.27     56.63 o 
 -34   4  20        0.00     -113.72     75.81 o 
 -32   4  20      123.83      282.39    103.71 o 
 -30   4  20      174.00      339.55    136.07 o 
 -28   4  20      526.42      587.48     72.50 o 
 -26   4  20      273.98      340.31     74.12 o 
 -24   4  20       32.50      -58.02    129.46 o 
 -22   4  20       86.56       43.04     75.41 o 
 -20   4  20        0.41       -6.33     70.17 o 
 -18   4  20       43.64       35.58    101.64 o 
 -16   4  20      503.84      756.55     86.98 o 
 -14   4  20        2.85      -71.60     59.38 o 
 -12   4  20       59.30       37.10     68.96 o 
 -10   4  20       73.43      -16.14     69.97 o 
  -8   4  20       71.62      153.94     81.29 o 
  -6   4  20       14.56       41.11     65.94 o 
  -4   4  20      179.05      138.07    118.70 o 
 -31   5  20        0.96     -118.97     79.31 o 
 -29   5  20      350.87      198.70     96.76 o 
 -27   5  20       39.63       86.21     58.89 o 
 -25   5  20       30.97      107.94     86.47 o 
 -23   5  20      155.03      224.11    114.87 o 
 -21   5  20        0.25       56.28     86.39 o 
 -19   5  20       42.88      175.20    197.73 o 
 -17   5  20       30.63       90.77    192.50 o 
 -15   5  20      243.46      249.87    108.37 o 
 -13   5  20       19.12       96.25     71.82 o 
 -11   5  20      162.74      348.23     68.45 o 
  -9   5  20      576.42      345.86     77.45 o 
  -7   5  20        9.07       87.58    106.66 o 
 -28   6  20       48.39       15.06    138.70 o 
 -26   6  20        0.01      -81.14    118.43 o 
 -24   6  20       44.23      162.32     88.16 o 
 -22   6  20      126.39      233.29     79.87 o 
 -20   6  20       33.31       86.75    188.42 o 
 -18   6  20       51.20      -83.43     77.82 o 
 -16   6  20      131.09      137.70    187.88 o 
 -14   6  20      296.95       45.97     87.85 o 
 -12   6  20       26.08       37.98     56.37 o 
 -10   6  20        7.09      118.07     67.54 o 
 -23   7  20       14.79       26.54     91.13 o 
 -21   7  20       75.92      116.89     81.42 o 
 -19   7  20        2.50      144.49     81.45 o 
 -17   7  20        0.00       54.03     93.86 o 
 -15   7  20        7.64      118.42     82.78 o 
 -35   1  21      431.83      480.70    112.98 o 
 -33   1  21      448.35      388.37     83.73 o 
 -31   1  21        0.26        6.40     69.89 o 
 -29   1  21      110.52       69.60     53.61 o 
 -27   1  21      233.37      309.02     56.32 o 
 -25   1  21       15.40       42.57     45.30 o 
 -23   1  21       28.19      -18.79     53.40 o 
 -21   1  21      340.69      386.73     59.97 o 
 -19   1  21        1.50       21.84     73.94 o 
 -17   1  21      445.61      210.87     67.73 o 
 -15   1  21      195.01      258.98     69.32 o 
 -13   1  21       69.75       79.89     49.27 o 
 -11   1  21       83.79      -14.14     76.80 o 
  -9   1  21        5.83      -88.44     61.16 o 
  -7   1  21       31.43       76.36     79.57 o 
  -5   1  21       94.58      239.42    111.48 o 
 -34   2  21        1.33        6.80     69.32 o 
 -32   2  21        7.37       -2.41     58.77 o 
 -30   2  21      124.87       82.86     69.79 o 
 -28   2  21      462.58      557.93     58.79 o 
 -26   2  21        8.16      -24.73     59.03 o 
 -24   2  21      109.55      182.59     67.72 o 
 -22   2  21        8.70       32.12     57.76 o 
 -20   2  21      215.36      375.61    113.56 o 
 -18   2  21       33.43       92.98     66.32 o 
 -16   2  21      256.69      293.10     65.35 o 
 -14   2  21     1043.07      942.42     91.79 o 
 -12   2  21       39.95       40.17     86.82 o 
 -10   2  21        8.02       -5.22     70.09 o 
  -8   2  21        5.56      -48.92     80.72 o 
  -6   2  21       64.16      -49.38     64.67 o 
 -33   3  21      705.34      768.13    130.41 o 
 -31   3  21        3.65     -137.92    115.24 o 
 -29   3  21       74.95       54.15     74.26 o 
 -27   3  21        0.01      -43.28     55.16 o 
 -25   3  21      429.99      570.50     77.31 o 
 -23   3  21      104.98      -19.33     62.49 o 
 -21   3  21      544.33      677.20     82.08 o 
 -19   3  21       17.15      130.54     56.01 o 
 -17   3  21      277.03      101.92    183.74 o 
 -15   3  21       87.71      185.59     94.92 o 
 -13   3  21      593.30      722.50     91.15 o 
 -11   3  21      102.29      177.59     81.62 o 
  -9   3  21        5.58      -73.51     70.06 o 
  -7   3  21      112.49      226.98     87.82 o 
 -32   4  21       36.64      256.55    142.09 o 
 -30   4  21      156.45      400.22     72.60 o 
 -28   4  21        1.07       19.37    110.95 o 
 -26   4  21       75.10     -133.08    112.94 o 
 -24   4  21        0.19       65.06    189.22 o 
 -22   4  21       61.57       48.24     83.89 o 
 -20   4  21       31.18       50.73     80.02 o 
 -18   4  21       80.73      230.16    174.74 o 
 -16   4  21      130.23      114.60     60.57 o 
 -14   4  21       75.38       77.40    150.60 o 
 -12   4  21       11.52      -81.94     54.63 o 
 -10   4  21        0.12       89.56    131.35 o 
  -8   4  21       21.64       60.98    102.10 o 
 -29   5  21       73.45       57.64     78.21 o 
 -27   5  21        6.37      240.27    108.06 o 
 -25   5  21        9.00      -35.37    171.78 o 
 -23   5  21       23.20       -4.78    146.16 o 
 -21   5  21        0.54      173.78     92.08 o 
 -19   5  21      170.19       69.16     66.55 o 
 -17   5  21        3.61       48.93     61.01 o 
 -15   5  21       16.07     -111.62     79.88 o 
 -13   5  21      220.39      267.62     68.41 o 
 -11   5  21       71.74      190.34     83.49 o 
 -24   6  21      441.40      488.29    120.91 o 
 -22   6  21       73.64       -6.80     86.60 o 
 -20   6  21      192.02      163.46     69.19 o 
 -18   6  21        0.24        0.14     80.79 o 
 -16   6  21      551.01      486.80    106.10 o 
 -34   0  22      924.31     1126.30    132.36 o 
 -32   0  22     1163.05     1100.28    105.56 o 
 -30   0  22       73.69      235.96    112.53 o 
 -28   0  22     1185.69     1313.62    240.83 o 
 -26   0  22        2.17      150.45     90.16 o 
 -24   0  22     1030.28     1044.06    119.31 o 
 -22   0  22       14.64      -77.34    101.11 o 
 -20   0  22      795.55      840.80    114.20 o 
 -18   0  22        9.38      -83.18    142.05 o 
 -16   0  22      575.39      627.56     99.20 o 
 -14   0  22       42.95       10.98    101.78 o 
 -12   0  22      121.97      129.93    150.78 o 
 -10   0  22        7.02        5.32    106.90 o 
  -8   0  22       32.91     -235.69    157.13 o 
 -33   1  22       19.73     -147.57    102.24 o 
 -31   1  22      449.92      535.14     91.13 o 
 -29   1  22        3.74        9.93     64.28 o 
 -27   1  22       72.51       13.63     73.73 o 
 -25   1  22       22.97      112.44     73.01 o 
 -23   1  22      129.72       82.83     95.00 o 
 -21   1  22       22.66      145.47     79.93 o 
 -19   1  22      823.19      868.52     80.92 o 
 -17   1  22       57.41        8.79     71.26 o 
 -15   1  22       49.79      117.28     72.25 o 
 -13   1  22        0.06       46.58     72.64 o 
 -11   1  22       41.22      -71.10     90.09 o 
  -9   1  22        6.77       43.67    105.98 o 
 -32   2  22      115.57       12.86     96.38 o 
 -30   2  22       40.79      -26.12     91.21 o 
 -28   2  22      133.55      200.84    171.38 o 
 -26   2  22       18.54      -50.02     84.15 o 
 -24   2  22      100.49      176.95     69.93 o 
 -22   2  22        2.19      116.87     59.77 o 
 -20   2  22       77.54      343.87    134.74 o 
 -18   2  22       25.89      -43.04     73.07 o 
 -16   2  22      538.34      643.39     71.75 o 
 -14   2  22      631.31      590.17     91.14 o 
 -12   2  22       68.60       82.82     86.66 o 
 -10   2  22        1.15      -96.74     97.84 o 
 -31   3  22        3.57      122.27    151.68 o 
 -29   3  22       34.34      123.25     71.95 o 
 -27   3  22       66.48      -18.69     70.79 o 
 -25   3  22       34.43       56.57     95.48 o 
 -23   3  22       11.80      136.70     72.39 o 
 -21   3  22        1.53      -96.45     64.30 o 
 -19   3  22       58.25       64.24     67.87 o 
 -17   3  22       28.77      -24.23     86.19 o 
 -15   3  22       32.59      153.43     86.76 o 
 -13   3  22       57.28       47.29    102.71 o 
 -11   3  22       34.17       34.46    114.77 o 
 -28   4  22      124.82       95.59    104.46 o 
 -26   4  22      356.46      450.06     95.55 o 
 -24   4  22      192.33       44.36     93.29 o 
 -22   4  22        9.35      -54.36    103.48 o 
 -20   4  22       61.68       -7.06     70.90 o 
 -18   4  22      152.64      -34.81    118.78 o 
 -16   4  22       15.06      377.48    158.24 o 
 -14   4  22      342.83      252.11     80.40 o 
 -25   5  22       32.38       68.84     77.16 o 
 -23   5  22      137.34      367.50     80.68 o 
 -21   5  22      139.17       33.00    125.19 o 
 -19   5  22        1.61      -57.71    116.24 o 
 -31   1  23       47.46       95.60    129.96 o 
 -29   1  23      247.02      228.51     66.38 o 
 -27   1  23       23.88      155.86     81.29 o 
 -25   1  23       56.38      247.61    135.26 o 
 -23   1  23       35.05      213.60     80.10 o 
 -21   1  23        0.02     -150.44    107.91 o 
 -19   1  23      146.43       72.15    123.51 o 
 -17   1  23        5.05        8.58    115.10 o 
 -15   1  23       51.36      111.00     66.86 o 
 -13   1  23      102.68        9.11    108.18 o 
 -30   2  23       17.44       66.95    112.49 o 
 -28   2  23       62.28      137.91     83.63 o 
 -26   2  23       21.92       15.57     79.39 o 
 -24   2  23      252.02      387.82     72.28 o 
 -22   2  23        4.47       35.01     64.18 o 
 -20   2  23        5.97      148.80     79.61 o 
 -18   2  23      195.26      154.33     74.93 o 
 -16   2  23        2.08      -81.70     82.69 o 
 -14   2  23       24.06     -102.12     68.08 o 
 -27   3  23      151.26      345.74     87.57 o 
 -25   3  23       87.23       48.58     65.50 o 
 -23   3  23      490.56      569.96     83.88 o 
 -21   3  23      213.47       91.79    126.52 o 
 -19   3  23        4.31      -17.23    112.08 o 
 -17   3  23      469.40      532.20     99.73 o 
 -24   0  24      264.91      402.76    100.46 o 
 -22   0  24      212.56      251.29    110.12 o 
                                                 
